# Supplementary material for: Psychometric properties of the Chinese version of the sugar-sweetened beverages media literacy scale for undergraduates
Source: Front Public Health. 2022 Oct 14;10:1009838. doi: 10.3389/fpubh.2022.1009838 (PMC9615564; doi:10.3389/fpubh.2022.1009838)
Supplement: Supplementary file 1 [file Data_Sheet_1.xlsx]

## Sheet: EFA
Gender	Grade	Age	Ethnic Minorities or not	Body weight（kg）	Height（cm）	BMI	Mother's education level	eHEALS-1-I know what health resource information is available from the internet	eHEALS-2-I know where to get useful information on health resources from the internet	eHEALS-3-I know how to go online to find useful information on health resources	eHEALS-4-I know how to use the internet to answer my health questions	eHEALS-5-I know how to use the information I get about online health resources to help myself	eHEALS-6- I have the ability to evaluate the quality of information obtained from online health resources	eHEALS-7-I can distinguish between high quality and low quality health resource information on the web	eHEALS-8-I feel confident in using online information to make health-related decisions	C-SSB-ML_authors & audience 1	C-SSB-ML_original_authors & audience 2	C-SSB-ML_authors & audience 3	C-SSB-ML_authors & audience 4	C-SSB-ML_authors & audience 5	C-SSB-ML_authors & audience 6	C-SSB-ML_messages & meanings 1	C-SSB-ML_messages & meanings 2	C-SSB-ML_messages & meanings 3	C-SSB-ML_messages & meanings 4	C-SSB-ML_messages & meanings 5	C-SSB-ML_messages & meanings 6	C-SSB-ML_messages & meanings 7	C-SSB-ML_messages & meanings 8	C-SSB-ML_messages & meanings 9	C-SSB-ML_representations & reality 1	C-SSB-ML_representations & reality 2	C-SSB-ML_representations & reality 3
Male	First year of university	19	yes	60	1.67	21.51	Junior High School	I can't tell	Some discrepancies	I can't tell	Some discrepancies	I can't tell	Some discrepancies	I can't tell	Some discrepancies	Kinda agree	Kinda agree	Kinda agree	Neutral	Neutral	Kinda agree	Kinda agree	Kinda agree	Kinda agree	Neutral	Kinda agree	Kinda agree	Neutral	Kinda agree	Neutral	Kinda agree	Kinda agree	Neutral
Male	First year of university	19	no	58	1.69	20.31	Junior High School	Some matches	Some matches	Some matches	Some matches	I can't tell	I can't tell	I can't tell	I can't tell	Disagree	Disagree	Neutral	Strongly disagree	Neutral	Partially disagree	Strongly disagree	Neutral	Agree	Kinda agree	Neutral	Neutral	Neutral	Neutral	Neutral	Neutral	Neutral	Neutral
Female	First year of university	19	yes	43	1.63	16.18	Junior High School	Some matches	Some matches	Some matches	Some matches	Some matches	Some matches	Some matches	Some matches	Neutral	Neutral	Neutral	Neutral	Neutral	Neutral	Neutral	Kinda agree	Neutral	Kinda agree	Kinda agree	Kinda agree	Kinda agree	Kinda agree	Neutral	Neutral	Neutral	Kinda agree
Female	First year of university	18	yes	55	1.72	18.59	Junior college/ above	Some matches	Some matches	Some matches	Some matches	I can't tell	I can't tell	Some matches	Some matches	Agree	Agree	Partially disagree	Partially disagree	Disagree	Agree	Neutral	Neutral	Strongly agree	Strongly agree	Agree	Strongly agree	Strongly agree	Strongly agree	Neutral	Partially disagree	Strongly agree	Kinda agree
Female	First year of university	18	yes	55	1.71	18.81	Junior college/ above	I can't tell	I can't tell	Some matches	Some matches	Perfect match	Some matches	I can't tell	Some discrepancies	Partially disagree	Agree	Strongly disagree	Neutral	Agree	Strongly agree	Agree	Kinda agree	Strongly agree	Agree	Agree	Kinda agree	Kinda agree	Strongly agree	Strongly agree	Disagree	Kinda agree	Disagree
Female	First year of university	19	no	50	1.55	20.81	Elementary school and below	Some matches	I can't tell	Some matches	I can't tell	Some matches	Some matches	Some matches	I can't tell	Kinda agree	Partially disagree	Neutral	Disagree	Agree	Partially disagree	Agree	Agree	Strongly agree	Strongly agree	Strongly agree	Agree	Kinda agree	Agree	Agree	Neutral	Neutral	Agree
Male	First year of university	19	yes	57	1.75	18.61	Elementary school and below	Perfect match	Perfect match	Perfect match	Perfect match	Perfect match	Some matches	Perfect match	Some matches	Neutral	Agree	Partially disagree	Strongly disagree	Disagree	Disagree	Partially disagree	Agree	Strongly agree	Strongly agree	Strongly agree	Agree	Partially disagree	Neutral	Neutral	Strongly agree	Strongly agree	Agree
Male	First year of university	20	no	54	1.67	19.36	Junior High School	I can't tell	I can't tell	I can't tell	I can't tell	Some discrepancies	I can't tell	I can't tell	I can't tell	Disagree	Disagree	Disagree	Disagree	Partially disagree	Partially disagree	Disagree	Neutral	Disagree	Partially disagree	Partially disagree	Partially disagree	Partially disagree	Partially disagree	Disagree	Neutral	Neutral	Partially disagree
Male	First year of university	19	yes	45	1.57	18.26	Elementary school and below	Perfect match	Perfect match	Perfect match	Perfect match	Perfect match	Perfect match	Perfect match	Perfect match	Disagree	Neutral	Disagree	Disagree	Agree	Neutral	Kinda agree	Kinda agree	Agree	Kinda agree	Kinda agree	Agree	Kinda agree	Agree	Kinda agree	Partially disagree	Kinda agree	Kinda agree
Female	First year of university	19	yes	56	1.6	21.88	Elementary school and below	Some matches	Some matches	Some matches	Some matches	Some matches	Some matches	Some matches	Some matches	Agree	Strongly agree	Disagree	Neutral	Disagree	Partially disagree	Kinda agree	Kinda agree	Strongly agree	Strongly agree	Strongly agree	Strongly agree	Strongly agree	Agree	Strongly agree	Agree	Kinda agree	Kinda agree
Female	First year of university	18	yes	54	1.55	22.48	Junior High School	Some matches	I can't tell	I can't tell	I can't tell	I can't tell	I can't tell	I can't tell	I can't tell	Strongly agree	Strongly agree	Strongly agree	Neutral	Strongly agree	Strongly agree	Strongly agree	Strongly agree	Strongly agree	Strongly agree	Strongly agree	Strongly agree	Strongly agree	Strongly agree	Neutral	Strongly agree	Strongly agree	Strongly agree
Male	First year of university	18	yes	65	1.68	23.03	Junior High School	I can't tell	Some matches	Some matches	I can't tell	I can't tell	Some matches	I can't tell	I can't tell	Neutral	Kinda agree	Neutral	Partially disagree	Kinda agree	Partially disagree	Kinda agree	Neutral	Agree	Kinda agree	Agree	Kinda agree	Kinda agree	Partially disagree	Agree	Kinda agree	Kinda agree	Kinda agree
Male	First year of university	18	yes	52	1.7	17.99	Elementary school and below	Some matches	Some matches	Some matches	I can't tell	Perfect match	Perfect match	Perfect match	Perfect match	Neutral	Disagree	Strongly disagree	Disagree	Kinda agree	Kinda agree	Neutral	Kinda agree	Agree	Agree	Agree	Neutral	Kinda agree	Kinda agree	Kinda agree	Kinda agree	Partially disagree	Kinda agree
Male	First year of university	19	yes	70	1.7	24.22	Elementary school and below	I can't tell	I can't tell	I can't tell	I can't tell	I can't tell	I can't tell	I can't tell	I can't tell	Strongly agree	Strongly agree	Strongly agree	Kinda agree	Neutral	Kinda agree	Agree	Strongly agree	Agree	Agree	Neutral	Agree	Kinda agree	Agree	Agree	Strongly agree	Strongly agree	Strongly agree
Male	First year of university	19	no	75	1.72	25.35	Junior High School	Very inconsistent	Very inconsistent	Very inconsistent	Very inconsistent	Very inconsistent	Very inconsistent	Very inconsistent	Very inconsistent	Strongly agree	Strongly agree	Partially disagree	Strongly agree	Strongly agree	Strongly agree	Strongly agree	Agree	Agree	Agree	Agree	Strongly agree	Kinda agree	Agree	Agree	Agree	Agree	Agree
Male	First year of university	18	no	62	1.8	19.14	Elementary school and below	Some matches	Perfect match	Perfect match	Perfect match	Some matches	I can't tell	Some matches	Some matches	Strongly agree	Neutral	Agree	Strongly disagree	Strongly agree	Strongly agree	Strongly disagree	Neutral	Strongly agree	Agree	Kinda agree	Neutral	Kinda agree	Neutral	Kinda agree	Strongly agree	Strongly agree	Neutral
Female	First year of university	19	yes	55	1.57	22.31	Elementary school and below	Some matches	Some matches	Some matches	Some matches	Some matches	Some matches	Some matches	Some matches	Neutral	Neutral	Neutral	Neutral	Neutral	Neutral	Kinda agree	Neutral	Neutral	Neutral	Neutral	Neutral	Neutral	Neutral	Neutral	Neutral	Neutral	Neutral
Male	First year of university	19	yes	63	1.77	20.11	Junior High School	Some matches	Perfect match	Some matches	I can't tell	Some matches	I can't tell	Some matches	Some matches	Strongly agree	Neutral	Agree	Neutral	Kinda agree	Agree	Agree	Agree	Strongly agree	Agree	Kinda agree	Strongly agree	Kinda agree	Strongly agree	Agree	Partially disagree	Kinda agree	Neutral
Female	First year of university	19	yes	50	1.65	18.37	High school	Some matches	Some matches	Some matches	Some matches	Some matches	Some matches	Some matches	Some matches	Strongly disagree	Disagree	Kinda agree	Strongly agree	Partially disagree	Kinda agree	Agree	Kinda agree	Kinda agree	Kinda agree	Kinda agree	Partially disagree	Kinda agree	Kinda agree	Kinda agree	Partially disagree	Kinda agree	Kinda agree
Female	First year of university	18	no	49	1.56	20.13	Junior High School	I can't tell	I can't tell	I can't tell	I can't tell	I can't tell	I can't tell	I can't tell	I can't tell	Disagree	Partially disagree	Disagree	Neutral	Partially disagree	Kinda agree	Neutral	Kinda agree	Kinda agree	Kinda agree	Agree	Agree	Kinda agree	Neutral	Kinda agree	Kinda agree	Kinda agree	Kinda agree
Female	First year of university	19	yes	52	1.65	19.1	Elementary school and below	Some discrepancies	Some matches	Some matches	Some matches	Some matches	Some matches	Some matches	Some matches	Strongly agree	Strongly agree	Strongly agree	Strongly agree	Strongly agree	Strongly agree	Agree	Strongly agree	Strongly agree	Strongly agree	Strongly agree	Neutral	Neutral	Strongly agree	Strongly agree	Agree	Strongly agree	Strongly agree
Female	First year of university	18	no	45	1.6	17.58	Elementary school and below	Some matches	I can't tell	Some matches	Some matches	Some matches	Some matches	Some matches	Some matches	Strongly agree	Agree	Neutral	Strongly agree	Kinda agree	Neutral	Strongly agree	Agree	Strongly agree	Strongly agree	Kinda agree	Kinda agree	Strongly agree	Strongly agree	Strongly agree	Kinda agree	Kinda agree	Neutral
Female	First year of university	19	yes	52	1.6	20.31	Junior High School	Some matches	Some matches	Some matches	I can't tell	Some matches	I can't tell	I can't tell	I can't tell	Strongly agree	Agree	Kinda agree	Partially disagree	Kinda agree	Kinda agree	Partially disagree	Strongly agree	Kinda agree	Kinda agree	Agree	Agree	Kinda agree	Agree	Strongly agree	Strongly agree	Strongly agree	Strongly agree
Female	First year of university	18	yes	60	1.65	22.04	High school	I can't tell	I can't tell	I can't tell	I can't tell	I can't tell	I can't tell	I can't tell	I can't tell	Agree	Neutral	Kinda agree	Disagree	Kinda agree	Kinda agree	Strongly agree	Strongly agree	Strongly agree	Partially disagree	Strongly agree	Strongly agree	Strongly agree	Strongly agree	Strongly agree	Strongly agree	Strongly agree	Strongly agree
Male	First year of university	19	yes	67	1.69	23.46	Junior High School	Some matches	Some matches	Some matches	Some matches	Some matches	Some matches	Some matches	Some matches	Partially disagree	Neutral	Kinda agree	Partially disagree	Kinda agree	Neutral	Strongly agree	Agree	Kinda agree	Neutral	Agree	Kinda agree	Kinda agree	Kinda agree	Agree	Kinda agree	Kinda agree	Kinda agree
Female	First year of university	19	yes	50	1.5	22.22	Junior High School	I can't tell	I can't tell	Some matches	Some matches	Some matches	I can't tell	Some matches	I can't tell	Kinda agree	Kinda agree	Strongly disagree	Strongly disagree	Kinda agree	Neutral	Agree	Agree	Strongly agree	Strongly agree	Strongly agree	Strongly agree	Strongly agree	Kinda agree	Kinda agree	Neutral	Agree	Neutral
Female	First year of university	19	no	48	1.58	19.23	Junior High School	I can't tell	I can't tell	I can't tell	I can't tell	Some matches	Some matches	I can't tell	I can't tell	Partially disagree	Neutral	Partially disagree	Partially disagree	Disagree	Neutral	Kinda agree	Neutral	Neutral	Neutral	Neutral	Neutral	Neutral	Neutral	Neutral	Neutral	Neutral	Neutral
Male	First year of university	19	no	56	1.72	18.93	Elementary school and below	Some matches	Some matches	Perfect match	Perfect match	Some matches	I can't tell	I can't tell	I can't tell	Neutral	Neutral	Neutral	Neutral	Neutral	Neutral	Neutral	Kinda agree	Neutral	Neutral	Neutral	Neutral	Kinda agree	Neutral	Neutral	Kinda agree	Partially disagree	Kinda agree
Male	First year of university	20	yes	65	1.72	21.97	No idea	Some matches	Some matches	I can't tell	I can't tell	Some discrepancies	Perfect match	I can't tell	I can't tell	Strongly agree	Strongly agree	Kinda agree	Strongly agree	Strongly agree	Strongly agree	Strongly agree	Strongly agree	Strongly agree	Strongly agree	Strongly agree	Strongly agree	Neutral	Kinda agree	Neutral	Disagree	Strongly agree	Strongly agree
Female	First year of university	20	yes	50	1.58	20.03	Elementary school and below	I can't tell	Some matches	Some discrepancies	Some matches	Some discrepancies	Some matches	Some discrepancies	Some matches	Kinda agree	Neutral	Neutral	Partially disagree	Agree	Partially disagree	Neutral	Neutral	Strongly agree	Disagree	Partially disagree	Kinda agree	Kinda agree	Agree	Kinda agree	Neutral	Kinda agree	Neutral
Female	First year of university	19	yes	48	1.59	18.99	Elementary school and below	I can't tell	Some discrepancies	Some matches	I can't tell	I can't tell	Some matches	I can't tell	Some discrepancies	Agree	Neutral	Partially disagree	Kinda agree	Strongly agree	Agree	Strongly agree	Agree	Strongly agree	Agree	Kinda agree	Strongly agree	Kinda agree	Agree	Kinda agree	Kinda agree	Neutral	Neutral
Female	First year of university	18	no	45	1.6	17.58	Elementary school and below	I can't tell	I can't tell	I can't tell	I can't tell	I can't tell	I can't tell	I can't tell	I can't tell	Kinda agree	Kinda agree	Kinda agree	Kinda agree	Kinda agree	Kinda agree	Kinda agree	Kinda agree	Kinda agree	Kinda agree	Kinda agree	Kinda agree	Kinda agree	Kinda agree	Kinda agree	Kinda agree	Kinda agree	Kinda agree
Male	First year of university	18	no	54	1.7	18.69	Junior High School	I can't tell	Some matches	Some matches	I can't tell	I can't tell	I can't tell	I can't tell	I can't tell	Neutral	Neutral	Neutral	Neutral	Neutral	Neutral	Kinda agree	Strongly agree	Strongly agree	Strongly agree	Strongly agree	Strongly agree	Strongly agree	Strongly agree	Strongly agree	Strongly agree	Strongly agree	Strongly agree
Female	First year of university	18	no	49	1.57	19.88	Elementary school and below	Some matches	Some discrepancies	Some discrepancies	I can't tell	I can't tell	I can't tell	Some matches	Some discrepancies	Neutral	Partially disagree	Kinda agree	Partially disagree	Neutral	Kinda agree	Agree	Agree	Strongly agree	Kinda agree	Neutral	Kinda agree	Kinda agree	Strongly agree	Agree	Kinda agree	Agree	Agree
Female	First year of university	18	no	63	1.66	22.86	High school	Some matches	Some matches	Some matches	Some matches	Some matches	Some matches	Some matches	Some matches	Kinda agree	Kinda agree	Neutral	Kinda agree	Neutral	Agree	Neutral	Kinda agree	Agree	Agree	Strongly agree	Agree	Kinda agree	Agree	Kinda agree	Partially disagree	Kinda agree	Neutral
Female	First year of university	18	yes	53	1.59	20.96	Elementary school and below	Some discrepancies	Some discrepancies	Some discrepancies	I can't tell	Some discrepancies	Some discrepancies	Some matches	I can't tell	Partially disagree	Disagree	Strongly disagree	Strongly disagree	Neutral	Neutral	Neutral	Partially disagree	Neutral	Agree	Strongly agree	Neutral	Neutral	Partially disagree	Neutral	Neutral	Neutral	Neutral
Female	First year of university	19	no	45	1.68	15.94	Junior High School	Some matches	Some matches	Some matches	Some matches	Some matches	Some matches	Some matches	Some matches	Agree	Agree	Partially disagree	Neutral	Agree	Kinda agree	Agree	Agree	Agree	Neutral	Agree	Kinda agree	Kinda agree	Kinda agree	Agree	Agree	Agree	Agree
Female	First year of university	17	no	65	1.66	23.59	Junior college/ above	Perfect match	Perfect match	Perfect match	Perfect match	Perfect match	Perfect match	Perfect match	Perfect match	Strongly agree	Strongly agree	Agree	Strongly agree	Strongly agree	Neutral	Strongly agree	Kinda agree	Strongly agree	Kinda agree	Strongly agree	Strongly agree	Strongly agree	Neutral	Neutral	Kinda agree	Strongly agree	Strongly agree
Female	First year of university	20	yes	55	1.53	23.5	Elementary school and below	I can't tell	Some matches	Some matches	Some matches	Some matches	Some matches	Some matches	Some matches	Neutral	Neutral	Neutral	Neutral	Neutral	Strongly agree	Neutral	Kinda agree	Strongly agree	Strongly agree	Strongly agree	Strongly agree	Neutral	Kinda agree	Kinda agree	Kinda agree	Kinda agree	Kinda agree
Male	First year of university	18	yes	67	1.78	21.15	Junior High School	I can't tell	Some matches	Some matches	Some matches	Some matches	Some matches	Some matches	Some matches	Strongly agree	Strongly agree	Kinda agree	Kinda agree	Kinda agree	Agree	Agree	Agree	Agree	Agree	Agree	Agree	Kinda agree	Agree	Agree	Agree	Agree	Agree
Male	First year of university	19	no	75	1.77	23.94	Elementary school and below	Some discrepancies	I can't tell	Some discrepancies	Some discrepancies	Some discrepancies	I can't tell	Some discrepancies	Some discrepancies	Disagree	Partially disagree	Neutral	Partially disagree	Partially disagree	Neutral	Neutral	Partially disagree	Partially disagree	Kinda agree	Partially disagree	Kinda agree	Partially disagree	Neutral	Partially disagree	Kinda agree	Disagree	Partially disagree
Male	First year of university	20	yes	55	1.65	20.2	Junior High School	I can't tell	Some matches	I can't tell	I can't tell	Some matches	I can't tell	I can't tell	Some matches	Kinda agree	Kinda agree	Kinda agree	Kinda agree	Agree	Kinda agree	Agree	Agree	Neutral	Kinda agree	Kinda agree	Kinda agree	Kinda agree	Kinda agree	Neutral	Kinda agree	Kinda agree	Neutral
Female	First year of university	18	no	42	1.54	17.71	Junior High School	Perfect match	Perfect match	Some discrepancies	Perfect match	Perfect match	Perfect match	Perfect match	Perfect match	Neutral	Neutral	Neutral	Neutral	Disagree	Disagree	Disagree	Agree	Partially disagree	Neutral	Kinda agree	Kinda agree	Kinda agree	Kinda agree	Kinda agree	Neutral	Neutral	Kinda agree
Male	First year of university	18	yes	67	1.78	21.15	Junior High School	Some matches	Some matches	Some matches	Some matches	Some matches	Perfect match	Some matches	Some matches	Agree	Agree	Neutral	Agree	Agree	Kinda agree	Neutral	Kinda agree	Kinda agree	Kinda agree	Kinda agree	Kinda agree	Kinda agree	Kinda agree	Kinda agree	Kinda agree	Kinda agree	Agree
Male	First year of university	19	yes	48	1.68	17.01	Elementary school and below	Some discrepancies	I can't tell	I can't tell	Some matches	Some discrepancies	Some matches	Perfect match	Some matches	Neutral	Partially disagree	Neutral	Kinda agree	Neutral	Agree	Kinda agree	Strongly agree	Kinda agree	Neutral	Agree	Neutral	Neutral	Strongly agree	Strongly agree	Kinda agree	Kinda agree	Neutral
Male	First year of university	20	yes	80	1.8	24.69	Elementary school and below	I can't tell	I can't tell	I can't tell	I can't tell	I can't tell	I can't tell	I can't tell	I can't tell	Strongly agree	Strongly agree	Strongly agree	Strongly agree	Strongly agree	Strongly agree	Strongly agree	Strongly agree	Strongly agree	Strongly agree	Strongly agree	Strongly agree	Strongly agree	Strongly agree	Strongly agree	Strongly agree	Strongly agree	Strongly agree
Male	First year of university	21	yes	56	1.7	19.38	Elementary school and below	I can't tell	I can't tell	Some matches	I can't tell	I can't tell	I can't tell	I can't tell	I can't tell	Neutral	Neutral	Agree	Neutral	Neutral	Neutral	Neutral	Kinda agree	Agree	Kinda agree	Kinda agree	Kinda agree	Neutral	Agree	Kinda agree	Kinda agree	Kinda agree	Kinda agree
Female	First year of university	18	no	44	1.6	17.19	Junior High School	Some discrepancies	I can't tell	Some discrepancies	Some matches	I can't tell	Some discrepancies	Some matches	I can't tell	Neutral	Partially disagree	Neutral	Neutral	Neutral	Partially disagree	Partially disagree	Neutral	Neutral	Neutral	Neutral	Neutral	Partially disagree	Partially disagree	Neutral	Neutral	Partially disagree	Neutral
Female	First year of university	19	no	50	1.55	20.81	Junior High School	Some matches	Some matches	Some matches	Some matches	Some matches	Some matches	Some matches	Some matches	Agree	Neutral	Neutral	Partially disagree	Disagree	Disagree	Kinda agree	Partially disagree	Strongly agree	Strongly agree	Strongly agree	Kinda agree	Neutral	Neutral	Kinda agree	Partially disagree	Disagree	Disagree
Male	First year of university	18	no	90	1.75	29.39	Junior college/ above	Some matches	Some matches	Some matches	Some matches	Some matches	I can't tell	I can't tell	I can't tell	Agree	Partially disagree	Partially disagree	Agree	Kinda agree	Neutral	Agree	Agree	Kinda agree	Kinda agree	Kinda agree	Agree	Kinda agree	Agree	Agree	Disagree	Disagree	Disagree
Female	First year of university	19	no	40	1.58	16.02	Elementary school and below	Some matches	Perfect match	Some matches	Some matches	Some matches	Some matches	Some matches	Some matches	Neutral	Neutral	Partially disagree	Neutral	Kinda agree	Kinda agree	Strongly agree	Neutral	Kinda agree	Kinda agree	Kinda agree	Agree	Kinda agree	Kinda agree	Neutral	Kinda agree	Agree	Neutral
Male	First year of university	18	no	56	1.74	18.5	Elementary school and below	I can't tell	I can't tell	I can't tell	Some matches	I can't tell	I can't tell	Some matches	I can't tell	Strongly agree	Agree	Partially disagree	Disagree	Neutral	Kinda agree	Kinda agree	Kinda agree	Kinda agree	Partially disagree	Agree	Partially disagree	Neutral	Neutral	Partially disagree	Kinda agree	Partially disagree	Neutral
Male	First year of university	18	no	55	1.72	18.59	Elementary school and below	Some matches	Some matches	Some matches	Some matches	Perfect match	Some matches	Some matches	Some matches	Neutral	Neutral	Neutral	Neutral	Disagree	Kinda agree	Disagree	Kinda agree	Kinda agree	Kinda agree	Partially disagree	Disagree	Kinda agree	Kinda agree	Kinda agree	Neutral	Neutral	Kinda agree
Female	First year of university	17	no	50	1.53	21.36	Junior High School	Some matches	Some matches	Some matches	Some matches	Some matches	Some matches	Some matches	Some matches	Strongly agree	Neutral	Strongly agree	Strongly disagree	Neutral	Kinda agree	Strongly agree	Strongly agree	Strongly agree	Strongly agree	Strongly agree	Strongly agree	Strongly agree	Strongly agree	Neutral	Neutral	Neutral	Neutral
Female	First year of university	18	no	50	1.56	20.55	Elementary school and below	I can't tell	I can't tell	Perfect match	Perfect match	Some matches	Some matches	Perfect match	Some matches	Partially disagree	Partially disagree	Neutral	Partially disagree	Agree	Agree	Kinda agree	Kinda agree	Agree	Agree	Strongly agree	Kinda agree	Kinda agree	Agree	Kinda agree	Kinda agree	Kinda agree	Neutral
Male	Second year of university	20	yes	70	1.81	21.37	High school	Perfect match	Perfect match	Perfect match	Perfect match	Perfect match	I can't tell	Some matches	Perfect match	Agree	Kinda agree	Partially disagree	Strongly disagree	Strongly agree	Strongly agree	Strongly agree	Strongly agree	Strongly agree	Strongly agree	Strongly agree	Strongly agree	Strongly agree	Strongly agree	Strongly agree	Neutral	Disagree	Neutral
Female	Second year of university	20	yes	45	1.55	18.73	Elementary school and below	I can't tell	I can't tell	I can't tell	I can't tell	Some matches	Some matches	Some matches	Some matches	Kinda agree	Neutral	Kinda agree	Kinda agree	Partially disagree	Kinda agree	Kinda agree	Kinda agree	Agree	Kinda agree	Kinda agree	Kinda agree	Kinda agree	Agree	Kinda agree	Kinda agree	Kinda agree	Kinda agree
Female	First year of university	20	no	43	1.58	17.22	High school	Very inconsistent	Perfect match	Very inconsistent	Very inconsistent	Some matches	Very inconsistent	I can't tell	Perfect match	Neutral	Neutral	Neutral	Neutral	Neutral	Neutral	Neutral	Disagree	Neutral	Neutral	Strongly disagree	Neutral	Strongly disagree	Neutral	Neutral	Disagree	Neutral	Disagree
Female	First year of university	19	no	54	1.55	22.48	Junior High School	Very inconsistent	Very inconsistent	Very inconsistent	Very inconsistent	Very inconsistent	Very inconsistent	Very inconsistent	Very inconsistent	Kinda agree	Kinda agree	Neutral	Strongly disagree	Strongly disagree	Partially disagree	Kinda agree	Neutral	Agree	Agree	Agree	Kinda agree	Neutral	Kinda agree	Kinda agree	Neutral	Kinda agree	Kinda agree
Female	First year of university	18	no	44	1.51	19.3	Junior High School	Some matches	Some matches	Some matches	Some matches	Some matches	Some matches	Some matches	Some matches	Agree	Kinda agree	Kinda agree	Kinda agree	Kinda agree	Kinda agree	Kinda agree	Kinda agree	Kinda agree	Kinda agree	Kinda agree	Kinda agree	Kinda agree	Kinda agree	Kinda agree	Kinda agree	Kinda agree	Kinda agree
Female	First year of university	20	no	65	1.65	23.88	Elementary school and below	Perfect match	Perfect match	Perfect match	I can't tell	I can't tell	I can't tell	I can't tell	Some discrepancies	Neutral	Neutral	Disagree	Strongly disagree	Strongly disagree	Kinda agree	Neutral	Kinda agree	Strongly agree	Neutral	Partially disagree	Kinda agree	Kinda agree	Agree	Kinda agree	Agree	Kinda agree	Partially disagree
Male	First year of university	19	no	55	1.75	17.96	Elementary school and below	I can't tell	Some matches	Some matches	Some matches	Some matches	Some matches	Some matches	Some matches	Neutral	Agree	Disagree	Neutral	Neutral	Neutral	Neutral	Neutral	Neutral	Neutral	Neutral	Neutral	Neutral	Neutral	Neutral	Neutral	Neutral	Neutral
Female	First year of university	18	yes	51	1.58	20.43	Elementary school and below	I can't tell	Some matches	Some matches	I can't tell	Some matches	Some matches	Some matches	Some matches	Neutral	Kinda agree	Partially disagree	Kinda agree	Neutral	Kinda agree	Kinda agree	Neutral	Neutral	Partially disagree	Kinda agree	Kinda agree	Neutral	Partially disagree	Neutral	Partially disagree	Neutral	Partially disagree
Male	Second year of university	22	no	55	1.68	19.49	Elementary school and below	Some matches	I can't tell	Some discrepancies	Some matches	Some discrepancies	I can't tell	Some discrepancies	Some matches	Neutral	Neutral	Partially disagree	Neutral	Partially disagree	Kinda agree	Kinda agree	Partially disagree	Neutral	Partially disagree	Agree	Kinda agree	Strongly agree	Agree	Neutral	Kinda agree	Partially disagree	Agree
Female	First year of university	19	yes	50.08	1.58	20.06	Elementary school and below	Some matches	I can't tell	I can't tell	Some matches	Some matches	Some discrepancies	Some matches	Some matches	Disagree	Neutral	Partially disagree	Partially disagree	Partially disagree	Agree	Agree	Agree	Strongly agree	Agree	Kinda agree	Strongly agree	Kinda agree	Agree	Agree	Strongly agree	Kinda agree	Agree
Male	Second year of university	21	no	56	1.59	22.15	Elementary school and below	I can't tell	I can't tell	I can't tell	I can't tell	I can't tell	I can't tell	I can't tell	I can't tell	Neutral	Neutral	Neutral	Agree	Kinda agree	Kinda agree	Agree	Neutral	Strongly agree	Strongly agree	Strongly agree	Strongly agree	Strongly agree	Neutral	Kinda agree	Neutral	Neutral	Neutral
Male	First year of university	19	no	51	1.65	18.73	Elementary school and below	I can't tell	I can't tell	I can't tell	Some matches	Some matches	Some matches	Some matches	Some matches	Kinda agree	Neutral	Neutral	Neutral	Agree	Agree	Kinda agree	Agree	Agree	Agree	Agree	Agree	Kinda agree	Agree	Kinda agree	Strongly agree	Strongly agree	Agree
Male	First year of university	18	no	62	1.74	20.48	Junior High School	Some matches	Some matches	Some matches	I can't tell	Some matches	Some matches	Some matches	Some matches	Neutral	Partially disagree	Neutral	Neutral	Kinda agree	Agree	Neutral	Agree	Strongly agree	Agree	Kinda agree	Kinda agree	Kinda agree	Kinda agree	Neutral	Neutral	Agree	Agree
Male	First year of university	21	no	60	1.8	18.52	High school	I can't tell	Some discrepancies	I can't tell	I can't tell	I can't tell	Some discrepancies	Some discrepancies	I can't tell	Neutral	Neutral	Strongly agree	Kinda agree	Neutral	Agree	Kinda agree	Neutral	Kinda agree	Neutral	Kinda agree	Neutral	Kinda agree	Neutral	Neutral	Neutral	Neutral	Neutral
Female	Fourth year of university	26	no	55	1.63	20.7	Junior High School	Very inconsistent	Very inconsistent	Very inconsistent	Very inconsistent	Very inconsistent	Very inconsistent	Very inconsistent	Very inconsistent	Strongly agree	Strongly agree	Strongly agree	Strongly agree	Strongly agree	Strongly agree	Strongly agree	Strongly agree	Strongly agree	Strongly agree	Strongly agree	Strongly agree	Strongly agree	Strongly agree	Strongly agree	Strongly agree	Strongly agree	Strongly agree
Female	Fourth year of university	24	no	50	1.65	18.37	Junior High School	Some matches	Perfect match	Some matches	Perfect match	I can't tell	Perfect match	Perfect match	Some matches	Strongly agree	Kinda agree	Neutral	Neutral	Agree	Agree	Agree	Kinda agree	Kinda agree	Strongly agree	Agree	Kinda agree	Kinda agree	Agree	Strongly agree	Agree	Strongly agree	Agree
Male	Fourth year of university	24	no	60	1.7	20.76	Junior college/ above	Some matches	Some matches	Some matches	Some matches	Some matches	Some matches	Some matches	I can't tell	Partially disagree	Kinda agree	Strongly agree	Kinda agree	Strongly agree	Strongly agree	Strongly agree	Strongly agree	Strongly agree	Neutral	Strongly agree	Strongly agree	Strongly agree	Strongly agree	Strongly agree	Neutral	Strongly agree	Strongly agree
Female	Third year of university	22	yes	60	1.67	21.51	Junior High School	I can't tell	Some matches	I can't tell	I can't tell	Some matches	Some discrepancies	Some matches	Very inconsistent	Kinda agree	Kinda agree	Neutral	Agree	Neutral	Neutral	Kinda agree	Kinda agree	Neutral	Kinda agree	Partially disagree	Agree	Neutral	Kinda agree	Agree	Kinda agree	Kinda agree	Agree
Female	Fourth year of university	24	yes	63	1.57	25.56	High school	Some discrepancies	I can't tell	Very inconsistent	Very inconsistent	Some matches	Very inconsistent	Very inconsistent	Very inconsistent	Strongly agree	Neutral	Strongly agree	Strongly agree	Agree	Disagree	Kinda agree	Agree	Strongly agree	Strongly agree	Strongly agree	Strongly agree	Strongly agree	Strongly agree	Strongly agree	Strongly agree	Agree	Strongly agree
Female	Fourth year of university	22	no	50	1.58	20.03	Junior college/ above	Some matches	I can't tell	Some matches	Some matches	I can't tell	I can't tell	I can't tell	I can't tell	Kinda agree	Agree	Agree	Neutral	Agree	Agree	Kinda agree	Agree	Agree	Agree	Agree	Agree	Kinda agree	Agree	Agree	Agree	Agree	Agree
Male	Third year of university	22	no	61	1.73	20.38	Elementary school and below	Some matches	Some matches	Some matches	Some matches	Some matches	I can't tell	Some discrepancies	Some matches	Agree	Kinda agree	Neutral	Neutral	Neutral	Kinda agree	Kinda agree	Neutral	Neutral	Kinda agree	Kinda agree	Neutral	Kinda agree	Partially disagree	Kinda agree	Kinda agree	Partially disagree	Neutral
Male	Third year of university	23	no	50	1.63	18.82	Elementary school and below	Some matches	Some matches	Some matches	Some matches	Some matches	I can't tell	I can't tell	I can't tell	Disagree	Disagree	Agree	Neutral	Partially disagree	Strongly agree	Partially disagree	Strongly agree	Strongly agree	Strongly agree	Strongly agree	Agree	Kinda agree	Strongly agree	Strongly agree	Neutral	Kinda agree	Strongly agree
Female	Third year of university	21	no	45	1.55	18.73	Elementary school and below	Some matches	Some matches	Some matches	Some matches	Some matches	Some matches	Some matches	Some matches	Partially disagree	Neutral	Neutral	Neutral	Neutral	Neutral	Kinda agree	Neutral	Agree	Kinda agree	Kinda agree	Kinda agree	Kinda agree	Kinda agree	Neutral	Neutral	Neutral	Neutral
Male	Third year of university	23	yes	65	1.65	23.88	Junior High School	Some matches	Some matches	Some matches	Some matches	Some matches	Some matches	Some matches	Some matches	Partially disagree	Partially disagree	Partially disagree	Partially disagree	Disagree	Strongly disagree	Agree	Partially disagree	Kinda agree	Neutral	Neutral	Neutral	Neutral	Neutral	Neutral	Neutral	Neutral	Neutral
Male	Third year of university	20	yes	50	1.65	18.37	High school	Some matches	I can't tell	Some matches	Some matches	Some matches	I can't tell	I can't tell	I can't tell	Partially disagree	Partially disagree	Kinda agree	Strongly disagree	Disagree	Kinda agree	Agree	Kinda agree	Kinda agree	Neutral	Kinda agree	Neutral	Neutral	Kinda agree	Agree	Neutral	Partially disagree	Disagree
Male	Third year of university	21	yes	70	1.77	22.34	Junior High School	I can't tell	I can't tell	I can't tell	I can't tell	I can't tell	I can't tell	I can't tell	I can't tell	Kinda agree	Neutral	Partially disagree	Kinda agree	Kinda agree	Partially disagree	Kinda agree	Agree	Kinda agree	Agree	Agree	Agree	Kinda agree	Agree	Agree	Neutral	Agree	Agree
Female	Third year of university	23	no	43	1.59	17.01	Elementary school and below	Some matches	Some matches	Some matches	Some matches	Some matches	I can't tell	I can't tell	I can't tell	Partially disagree	Kinda agree	Neutral	Kinda agree	Neutral	Kinda agree	Neutral	Kinda agree	Strongly agree	Agree	Agree	Agree	Kinda agree	Neutral	Kinda agree	Kinda agree	Kinda agree	Kinda agree
Female	Third year of university	23	yes	55	1.56	22.6	Elementary school and below	Some matches	I can't tell	Some matches	I can't tell	Some matches	I can't tell	I can't tell	I can't tell	Strongly disagree	Kinda agree	Kinda agree	Strongly disagree	Kinda agree	Neutral	Partially disagree	Neutral	Kinda agree	Kinda agree	Kinda agree	Kinda agree	Neutral	Agree	Kinda agree	Agree	Neutral	Strongly agree
Female	Third year of university	22	no	46	1.56	18.9	Elementary school and below	Some matches	Some matches	Some matches	Some matches	Perfect match	Some matches	Perfect match	Some matches	Strongly disagree	Disagree	Partially disagree	Partially disagree	Partially disagree	Partially disagree	Neutral	Kinda agree	Neutral	Neutral	Disagree	Agree	Kinda agree	Agree	Kinda agree	Neutral	Kinda agree	Partially disagree
Female	Third year of university	22	no	50	1.65	18.37	High school	Some matches	Some matches	Some matches	Some matches	Some matches	Some matches	Some matches	Some matches	Neutral	Neutral	Kinda agree	Partially disagree	Partially disagree	Kinda agree	Kinda agree	Kinda agree	Kinda agree	Kinda agree	Kinda agree	Kinda agree	Kinda agree	Neutral	Neutral	Neutral	Kinda agree	Kinda agree
Female	Second year of university	19	yes	60	1.79	18.73	Elementary school and below	I can't tell	Some matches	Some discrepancies	Perfect match	I can't tell	Some matches	Some discrepancies	I can't tell	Neutral	Agree	Partially disagree	Kinda agree	Neutral	Neutral	Neutral	Neutral	Neutral	Kinda agree	Agree	Partially disagree	Neutral	Neutral	Agree	Partially disagree	Partially disagree	Partially disagree
Female	Third year of university	22	no	45	1.55	18.73	Elementary school and below	Perfect match	Perfect match	Perfect match	Perfect match	Some matches	Some matches	Some matches	Some matches	Kinda agree	Kinda agree	Disagree	Disagree	Strongly agree	Strongly disagree	Strongly agree	Strongly agree	Strongly agree	Strongly agree	Strongly agree	Strongly agree	Strongly agree	Disagree	Strongly agree	Partially disagree	Strongly agree	Neutral
Female	Third year of university	22	yes	47	1.55	19.56	Elementary school and below	I can't tell	Some matches	I can't tell	Some matches	I can't tell	Some matches	Some discrepancies	I can't tell	Kinda agree	Neutral	Neutral	Partially disagree	Partially disagree	Kinda agree	Kinda agree	Neutral	Kinda agree	Agree	Kinda agree	Neutral	Kinda agree	Agree	Kinda agree	Kinda agree	Agree	Kinda agree
Male	Third year of university	20	no	60	1.8	18.52	High school	I can't tell	Some discrepancies	I can't tell	I can't tell	Some discrepancies	I can't tell	Some discrepancies	I can't tell	Neutral	Neutral	Neutral	Kinda agree	Neutral	Partially disagree	Disagree	Kinda agree	Neutral	Agree	Agree	Agree	Kinda agree	Kinda agree	Agree	Neutral	Kinda agree	Kinda agree
Male	Third year of university	23	yes	62	1.6	24.22	Elementary school and below	I can't tell	I can't tell	I can't tell	I can't tell	I can't tell	I can't tell	I can't tell	I can't tell	Neutral	Neutral	Disagree	Neutral	Neutral	Neutral	Neutral	Neutral	Neutral	Neutral	Neutral	Neutral	Neutral	Neutral	Neutral	Neutral	Neutral	Kinda agree
Male	Third year of university	23	no	58	1.64	21.56	Elementary school and below	I can't tell	I can't tell	I can't tell	I can't tell	I can't tell	I can't tell	I can't tell	I can't tell	Strongly agree	Strongly agree	Strongly agree	Strongly agree	Strongly agree	Strongly agree	Strongly agree	Strongly agree	Strongly agree	Strongly agree	Strongly agree	Strongly agree	Strongly agree	Strongly agree	Strongly agree	Strongly agree	Strongly agree	Strongly agree
Female	Third year of university	21	yes	46	1.51	20.17	Junior High School	Some matches	Some matches	I can't tell	I can't tell	I can't tell	I can't tell	I can't tell	I can't tell	Neutral	Neutral	Neutral	Neutral	Partially disagree	Partially disagree	Kinda agree	Kinda agree	Neutral	Neutral	Kinda agree	Kinda agree	Kinda agree	Kinda agree	Kinda agree	Kinda agree	Kinda agree	Kinda agree
Female	Third year of university	21	no	55	1.67	19.72	Junior college/ above	Some matches	Some matches	I can't tell	Some matches	I can't tell	Perfect match	Perfect match	Some discrepancies	Neutral	Partially disagree	Strongly agree	Partially disagree	Strongly disagree	Agree	Agree	Strongly agree	Strongly agree	Kinda agree	Strongly agree	Kinda agree	Kinda agree	Agree	Kinda agree	Strongly disagree	Neutral	Kinda agree
Male	Third year of university	22	yes	56	1.63	21.08	Elementary school and below	I can't tell	I can't tell	Some discrepancies	Some matches	Some matches	I can't tell	I can't tell	I can't tell	Agree	Kinda agree	Agree	Agree	Agree	Kinda agree	Strongly agree	Strongly agree	Strongly agree	Agree	Agree	Strongly agree	Strongly agree	Agree	Agree	Kinda agree	Kinda agree	Partially disagree
Female	Third year of university	21	no	65	1.65	23.88	Junior college/ above	I can't tell	I can't tell	Some matches	Some matches	Some matches	I can't tell	Some matches	I can't tell	Kinda agree	Partially disagree	Neutral	Kinda agree	Agree	Disagree	Agree	Agree	Strongly agree	Strongly agree	Strongly agree	Kinda agree	Kinda agree	Strongly agree	Neutral	Neutral	Neutral	Agree
Female	Third year of university	21	yes	41	1.5	18.22	Elementary school and below	Some matches	Some matches	Perfect match	I can't tell	Some matches	Some matches	Perfect match	Some matches	Strongly agree	Neutral	Agree	Partially disagree	Kinda agree	Kinda agree	Agree	Agree	Strongly agree	Strongly agree	Strongly agree	Agree	Kinda agree	Neutral	Agree	Kinda agree	Kinda agree	Agree
Male	Third year of university	22	no	60	1.7	20.76	Junior college/ above	Some matches	Some matches	Some matches	I can't tell	Some matches	I can't tell	I can't tell	Some discrepancies	Partially disagree	Kinda agree	Kinda agree	Neutral	Strongly agree	Partially disagree	Agree	Agree	Neutral	Neutral	Kinda agree	Agree	Kinda agree	Agree	Kinda agree	Kinda agree	Kinda agree	Kinda agree
Female	Second year of university	21	no	42.5	1.5	18.89	High school	Some discrepancies	Some discrepancies	I can't tell	I can't tell	I can't tell	I can't tell	I can't tell	I can't tell	Neutral	Agree	Neutral	Partially disagree	Kinda agree	Kinda agree	Agree	Strongly agree	Strongly agree	Agree	Strongly agree	Strongly agree	Strongly agree	Strongly agree	Strongly agree	Neutral	Agree	Strongly agree
Female	Third year of university	22	yes	60	1.56	24.65	Elementary school and below	I can't tell	I can't tell	I can't tell	I can't tell	I can't tell	I can't tell	I can't tell	I can't tell	Neutral	Neutral	Neutral	Neutral	Neutral	Neutral	Neutral	Neutral	Neutral	Neutral	Neutral	Neutral	Neutral	Neutral	Neutral	Neutral	Neutral	Neutral
Male	Second year of university	21	yes	53.5	1.66	19.42	Elementary school and below	Some matches	I can't tell	Some matches	Some matches	Some matches	I can't tell	Some matches	Some matches	Kinda agree	Agree	Kinda agree	Kinda agree	Agree	Kinda agree	Kinda agree	Kinda agree	Kinda agree	Agree	Kinda agree	Agree	Kinda agree	Agree	Agree	Kinda agree	Agree	Kinda agree
Female	Second year of university	21	no	63	1.52	27.27	Junior High School	I can't tell	I can't tell	I can't tell	I can't tell	I can't tell	Some matches	Some matches	Some matches	Kinda agree	Kinda agree	Agree	Agree	Agree	Kinda agree	Agree	Agree	Kinda agree	Kinda agree	Neutral	Partially disagree	Partially disagree	Agree	Agree	Kinda agree	Kinda agree	Neutral
Female	Second year of university	21	no	38	1.52	16.45	Elementary school and below	Some discrepancies	I can't tell	I can't tell	Some matches	Some discrepancies	Some matches	I can't tell	I can't tell	Neutral	Neutral	Neutral	Partially disagree	Kinda agree	Partially disagree	Disagree	Kinda agree	Kinda agree	Disagree	Kinda agree	Disagree	Partially disagree	Kinda agree	Partially disagree	Strongly disagree	Strongly agree	Neutral
Female	Third year of university	22	yes	86	1.5	38.22	Elementary school and below	Some matches	Some matches	Some matches	Some matches	Some matches	I can't tell	Some matches	Some matches	Strongly disagree	Disagree	Disagree	Disagree	Partially disagree	Disagree	Disagree	Disagree	Disagree	Agree	Partially disagree	Disagree	Neutral	Disagree	Disagree	Partially disagree	Disagree	Partially disagree
Male	Third year of university	22	no	61	1.73	20.38	Junior college/ above	I can't tell	I can't tell	I can't tell	I can't tell	I can't tell	I can't tell	I can't tell	I can't tell	Partially disagree	Kinda agree	Partially disagree	Partially disagree	Partially disagree	Partially disagree	Partially disagree	Neutral	Partially disagree	Partially disagree	Partially disagree	Partially disagree	Partially disagree	Partially disagree	Partially disagree	Partially disagree	Partially disagree	Partially disagree
Female	Third year of university	22	yes	50	1.55	20.81	Elementary school and below	Some matches	Some matches	Some matches	Some matches	Some matches	Some matches	Some matches	Some matches	Strongly agree	Agree	Neutral	Kinda agree	Kinda agree	Kinda agree	Kinda agree	Kinda agree	Kinda agree	Kinda agree	Agree	Agree	Strongly agree	Strongly agree	Strongly agree	Kinda agree	Agree	Agree
Female	Third year of university	22	no	47	1.58	18.83	Elementary school and below	I can't tell	Some matches	Some matches	Perfect match	Perfect match	Perfect match	Some matches	Some matches	Neutral	Kinda agree	Neutral	Partially disagree	Partially disagree	Neutral	Partially disagree	Kinda agree	Neutral	Kinda agree	Kinda agree	Neutral	Neutral	Kinda agree	Agree	Kinda agree	Kinda agree	Agree
Female	First year of university	19	no	42.5	1.5	18.89	Junior High School	I can't tell	I can't tell	Some discrepancies	I can't tell	I can't tell	I can't tell	I can't tell	I can't tell	Neutral	Neutral	Kinda agree	Disagree	Strongly agree	Agree	Neutral	Agree	Neutral	Kinda agree	Partially disagree	Strongly agree	Strongly agree	Kinda agree	Kinda agree	Agree	Agree	Strongly agree
Female	First year of university	18	no	50	1.68	17.72	No idea	Perfect match	Perfect match	Perfect match	Perfect match	Perfect match	Perfect match	Perfect match	Perfect match	Partially disagree	Strongly disagree	Kinda agree	Strongly disagree	Strongly disagree	Kinda agree	Kinda agree	Strongly agree	Strongly agree	Strongly agree	Strongly agree	Kinda agree	Strongly agree	Strongly agree	Strongly agree	Kinda agree	Strongly agree	Strongly agree
Female	First year of university	22	no	45	1.6	17.58	Elementary school and below	Some discrepancies	Some discrepancies	Some discrepancies	Some discrepancies	Some discrepancies	Some discrepancies	Some discrepancies	Some discrepancies	Neutral	Neutral	Kinda agree	Neutral	Neutral	Kinda agree	Partially disagree	Kinda agree	Neutral	Partially disagree	Kinda agree	Neutral	Neutral	Partially disagree	Neutral	Partially disagree	Partially disagree	Neutral
Female	First year of university	19	yes	48	1.5	21.33	Junior High School	Some matches	Some matches	I can't tell	I can't tell	Some matches	Some matches	I can't tell	Some matches	Agree	Kinda agree	Neutral	Kinda agree	Kinda agree	Agree	Agree	Kinda agree	Agree	Agree	Strongly agree	Neutral	Kinda agree	Kinda agree	Agree	Kinda agree	Agree	Agree
Female	First year of university	18	no	55	1.58	22.03	Junior High School	Some matches	I can't tell	I can't tell	Some matches	Some matches	Some matches	Some matches	Some matches	Kinda agree	Kinda agree	Strongly agree	Strongly agree	Strongly agree	Strongly agree	Strongly agree	Strongly agree	Agree	Agree	Strongly agree	Strongly agree	Strongly agree	Strongly agree	Strongly agree	Agree	Strongly agree	Strongly agree
Female	First year of university	19	no	52.5	1.63	19.76	High school	Some matches	I can't tell	I can't tell	Some matches	Some matches	I can't tell	I can't tell	I can't tell	Strongly disagree	Strongly agree	Partially disagree	Kinda agree	Neutral	Neutral	Strongly agree	Strongly agree	Strongly agree	Strongly agree	Strongly agree	Strongly agree	Strongly agree	Strongly agree	Strongly agree	Neutral	Kinda agree	Neutral
Male	First year of university	21	no	74	1.65	27.18	Elementary school and below	Some discrepancies	Some discrepancies	Some discrepancies	Some discrepancies	Some discrepancies	Some discrepancies	Some discrepancies	Some discrepancies	Agree	Agree	Agree	Agree	Agree	Agree	Agree	Agree	Agree	Agree	Agree	Agree	Kinda agree	Agree	Agree	Agree	Agree	Kinda agree
Female	First year of university	20	no	53	1.58	21.23	Junior High School	Some matches	I can't tell	I can't tell	Some discrepancies	Some matches	Some matches	I can't tell	Some discrepancies	Agree	Kinda agree	Agree	Partially disagree	Agree	Neutral	Kinda agree	Strongly agree	Strongly agree	Kinda agree	Strongly agree	Strongly agree	Kinda agree	Agree	Strongly agree	Kinda agree	Agree	Agree
Female	First year of university	19	no	56	1.76	18.08	Junior college/ above	I can't tell	I can't tell	I can't tell	I can't tell	Perfect match	Perfect match	Perfect match	I can't tell	Strongly disagree	Strongly agree	Strongly agree	Strongly agree	Strongly agree	Strongly agree	Strongly agree	Strongly agree	Strongly agree	Neutral	Strongly agree	Strongly agree	Strongly agree	Neutral	Strongly agree	Neutral	Strongly agree	Strongly agree
Male	First year of university	21	yes	65	1.78	20.52	Junior High School	I can't tell	I can't tell	I can't tell	I can't tell	I can't tell	I can't tell	I can't tell	I can't tell	Partially disagree	Neutral	Neutral	Disagree	Kinda agree	Agree	Neutral	Strongly agree	Neutral	Kinda agree	Agree	Kinda agree	Neutral	Kinda agree	Neutral	Neutral	Kinda agree	Kinda agree
Male	First year of university	19	no	65	1.75	21.22	Elementary school and below	I can't tell	Some matches	Some discrepancies	Some discrepancies	Some discrepancies	Some discrepancies	I can't tell	I can't tell	Neutral	Neutral	Partially disagree	Neutral	Neutral	Neutral	Neutral	Neutral	Partially disagree	Neutral	Neutral	Partially disagree	Partially disagree	Neutral	Kinda agree	Neutral	Kinda agree	Kinda agree
Female	First year of university	19	no	68	1.72	22.99	High school	Some matches	Some matches	Some matches	Some matches	Some matches	Some matches	Some matches	I can't tell	Kinda agree	Agree	Kinda agree	Disagree	Neutral	Kinda agree	Agree	Agree	Strongly agree	Strongly agree	Strongly agree	Agree	Kinda agree	Agree	Agree	Strongly agree	Strongly agree	Strongly agree
Male	Fourth year of university	22	no	70	1.78	22.09	Junior High School	I can't tell	Some discrepancies	Some matches	Some matches	Some matches	Some matches	I can't tell	Some matches	Neutral	Neutral	Neutral	Kinda agree	Kinda agree	Neutral	Neutral	Kinda agree	Kinda agree	Neutral	Kinda agree	Kinda agree	Kinda agree	Kinda agree	Kinda agree	Kinda agree	Kinda agree	Kinda agree
Female	First year of university	21	yes	45	1.57	18.26	High school	I can't tell	I can't tell	I can't tell	I can't tell	I can't tell	I can't tell	I can't tell	I can't tell	Agree	Strongly agree	Kinda agree	Strongly agree	Strongly agree	Strongly agree	Strongly agree	Strongly agree	Strongly agree	Strongly agree	Strongly agree	Strongly agree	Strongly agree	Strongly agree	Strongly agree	Strongly disagree	Neutral	Neutral
Female	First year of university	21	no	55	1.55	22.89	Elementary school and below	Some matches	Some matches	Some matches	Some matches	Some matches	Some matches	Some matches	Some matches	Neutral	Neutral	Agree	Agree	Agree	Agree	Agree	Kinda agree	Kinda agree	Agree	Agree	Kinda agree	Kinda agree	Kinda agree	Kinda agree	Kinda agree	Kinda agree	Kinda agree
Male	First year of university	21	no	67	1.67	24.02	Elementary school and below	Some matches	I can't tell	Some matches	Some matches	Some matches	Some matches	I can't tell	I can't tell	Neutral	Neutral	Kinda agree	Kinda agree	Kinda agree	Neutral	Neutral	Neutral	Kinda agree	Neutral	Neutral	Kinda agree	Neutral	Kinda agree	Kinda agree	Neutral	Kinda agree	Kinda agree
Female	First year of university	20	yes	43	1.5	19.11	Elementary school and below	Some matches	Some discrepancies	Some matches	Some matches	Some matches	Some discrepancies	I can't tell	I can't tell	Agree	Agree	Agree	Agree	Agree	Agree	Agree	Agree	Agree	Agree	Agree	Agree	Kinda agree	Agree	Agree	Agree	Agree	Agree
Male	First year of university	21	no	52.5	1.65	19.28	Elementary school and below	Some matches	Some matches	Some matches	Some matches	Some matches	Some matches	Some matches	Some matches	Neutral	Neutral	Neutral	Neutral	Neutral	Neutral	Neutral	Neutral	Neutral	Neutral	Neutral	Neutral	Neutral	Neutral	Neutral	Neutral	Neutral	Neutral
Male	First year of university	20	no	62	1.58	24.84	Junior High School	Some matches	Some matches	Some matches	Some matches	Some matches	Some matches	Some matches	Some matches	Neutral	Neutral	Neutral	Neutral	Neutral	Neutral	Neutral	Neutral	Neutral	Neutral	Neutral	Neutral	Neutral	Neutral	Neutral	Neutral	Neutral	Kinda agree
Male	First year of university	20	no	55	1.65	20.2	Elementary school and below	Some matches	Some matches	Some matches	Some matches	Some matches	Some matches	Some matches	Some matches	Partially disagree	Neutral	Agree	Kinda agree	Kinda agree	Kinda agree	Kinda agree	Kinda agree	Kinda agree	Kinda agree	Kinda agree	Kinda agree	Kinda agree	Kinda agree	Kinda agree	Partially disagree	Kinda agree	Agree
Female	First year of university	20	yes	55	1.62	20.96	Junior High School	Some discrepancies	I can't tell	I can't tell	I can't tell	Some matches	I can't tell	I can't tell	Some matches	Kinda agree	Agree	Agree	Agree	Kinda agree	Kinda agree	Kinda agree	Agree	Agree	Kinda agree	Agree	Agree	Kinda agree	Kinda agree	Kinda agree	Agree	Agree	Kinda agree
Male	First year of university	18	no	54	1.7	18.69	Elementary school and below	Perfect match	Perfect match	Perfect match	Perfect match	Perfect match	Perfect match	Perfect match	Perfect match	Strongly agree	Strongly agree	Neutral	Strongly agree	Strongly agree	Strongly agree	Strongly agree	Strongly agree	Strongly agree	Strongly agree	Strongly agree	Strongly agree	Strongly agree	Strongly agree	Strongly agree	Strongly agree	Strongly agree	Strongly agree
Male	First year of university	19	no	68.5	1.78	21.62	Junior college/ above	Some matches	Some matches	Some matches	Some matches	Some matches	Some matches	Some matches	Some matches	Agree	Neutral	Disagree	Partially disagree	Partially disagree	Neutral	Partially disagree	Neutral	Neutral	Partially disagree	Neutral	Partially disagree	Neutral	Strongly agree	Neutral	Neutral	Neutral	Neutral
Male	First year of university	19	no	51	1.65	18.73	Junior High School	Some matches	Some matches	Some matches	Some matches	Some matches	Some matches	Some matches	Some matches	Neutral	Neutral	Partially disagree	Partially disagree	Partially disagree	Neutral	Partially disagree	Kinda agree	Kinda agree	Kinda agree	Neutral	Neutral	Kinda agree	Kinda agree	Kinda agree	Partially disagree	Agree	Kinda agree
Female	First year of university	20	yes	60	1.6	23.44	Junior High School	Some matches	Some matches	Some matches	Some matches	I can't tell	Some matches	Some matches	Some matches	Kinda agree	Neutral	Neutral	Partially disagree	Neutral	Partially disagree	Kinda agree	Kinda agree	Agree	Partially disagree	Agree	Agree	Kinda agree	Kinda agree	Kinda agree	Agree	Kinda agree	Kinda agree
Female	First year of university	20	no	48	1.55	19.98	Junior High School	Some matches	Some matches	Some matches	Some matches	Some matches	Some matches	Some matches	Some matches	Neutral	Neutral	Agree	Neutral	Kinda agree	Partially disagree	Kinda agree	Kinda agree	Agree	Kinda agree	Kinda agree	Kinda agree	Neutral	Neutral	Partially disagree	Partially disagree	Kinda agree	Kinda agree
Female	First year of university	20	yes	44	1.5	19.56	Elementary school and below	I can't tell	I can't tell	I can't tell	I can't tell	Some matches	Some matches	Some matches	Some matches	Strongly disagree	Neutral	Strongly disagree	Strongly disagree	Strongly disagree	Strongly disagree	Strongly disagree	Kinda agree	Strongly agree	Strongly agree	Strongly disagree	Strongly agree	Strongly agree	Kinda agree	Strongly agree	Strongly agree	Kinda agree	Kinda agree
Male	First year of university	20	no	58	1.76	18.72	Junior college/ above	I can't tell	I can't tell	I can't tell	I can't tell	I can't tell	I can't tell	I can't tell	I can't tell	Agree	Kinda agree	Strongly agree	Neutral	Strongly agree	Strongly agree	Strongly agree	Strongly agree	Strongly agree	Strongly agree	Strongly agree	Strongly agree	Strongly agree	Strongly agree	Strongly agree	Strongly agree	Strongly agree	Strongly agree
Male	First year of university	21	no	60	1.81	18.31	Junior High School	I can't tell	I can't tell	I can't tell	I can't tell	I can't tell	I can't tell	I can't tell	I can't tell	Strongly agree	Strongly agree	Neutral	Neutral	Neutral	Strongly agree	Strongly agree	Neutral	Partially disagree	Neutral	Neutral	Neutral	Neutral	Neutral	Neutral	Neutral	Neutral	Neutral
Female	First year of university	22	no	51	1.55	21.23	Elementary school and below	Some matches	Some matches	Some matches	Some matches	Some matches	Some matches	Some matches	Some matches	Neutral	Neutral	Strongly agree	Agree	Strongly agree	Strongly agree	Agree	Kinda agree	Agree	Kinda agree	Kinda agree	Kinda agree	Kinda agree	Kinda agree	Kinda agree	Kinda agree	Kinda agree	Kinda agree
Female	First year of university	20	yes	50	1.55	20.81	Junior college/ above	Perfect match	Perfect match	Perfect match	Perfect match	Perfect match	Perfect match	Perfect match	Perfect match	Strongly agree	Strongly agree	Strongly agree	Strongly agree	Strongly agree	Strongly agree	Strongly agree	Strongly agree	Strongly agree	Strongly agree	Strongly agree	Strongly agree	Strongly agree	Strongly agree	Strongly agree	Strongly agree	Strongly agree	Strongly agree
Male	First year of university	21	no	55	1.68	19.49	Elementary school and below	I can't tell	I can't tell	I can't tell	I can't tell	I can't tell	I can't tell	I can't tell	I can't tell	Agree	Kinda agree	Kinda agree	Kinda agree	Kinda agree	Kinda agree	Kinda agree	Kinda agree	Kinda agree	Kinda agree	Kinda agree	Kinda agree	Kinda agree	Kinda agree	Kinda agree	Kinda agree	Kinda agree	Kinda agree
Female	First year of university	20	no	50	1.65	18.37	Junior High School	Some matches	Some matches	Some matches	Some matches	Some matches	Some matches	Some matches	Some matches	Kinda agree	Kinda agree	Kinda agree	Partially disagree	Kinda agree	Kinda agree	Kinda agree	Kinda agree	Kinda agree	Kinda agree	Kinda agree	Kinda agree	Kinda agree	Kinda agree	Kinda agree	Kinda agree	Kinda agree	Kinda agree
Male	First year of university	19	yes	55	1.75	17.96	Junior college/ above	Some matches	Some matches	Some matches	Some matches	Some matches	Some matches	Some matches	Some matches	Agree	Agree	Neutral	Partially disagree	Agree	Neutral	Kinda agree	Kinda agree	Agree	Agree	Agree	Neutral	Kinda agree	Kinda agree	Agree	Neutral	Neutral	Partially disagree
Female	First year of university	20	no	50	1.57	20.28	Junior High School	Perfect match	Perfect match	Perfect match	Perfect match	Perfect match	Perfect match	Perfect match	Perfect match	Strongly agree	Strongly agree	Neutral	Strongly agree	Strongly agree	Strongly agree	Neutral	Strongly agree	Strongly agree	Strongly agree	Strongly agree	Strongly agree	Strongly agree	Strongly agree	Strongly agree	Strongly agree	Strongly agree	Strongly agree
Female	First year of university	21	no	70	1.56	28.76	Elementary school and below	Some matches	Some matches	I can't tell	I can't tell	I can't tell	Some matches	I can't tell	Some matches	Kinda agree	Kinda agree	Neutral	Neutral	Kinda agree	Kinda agree	Neutral	Kinda agree	Neutral	Neutral	Neutral	Kinda agree	Kinda agree	Kinda agree	Kinda agree	Kinda agree	Neutral	Neutral
Female	First year of university	20	no	64	1.57	25.96	Elementary school and below	Some matches	Some matches	Some matches	Some matches	Some matches	I can't tell	I can't tell	I can't tell	Neutral	Neutral	Neutral	Kinda agree	Agree	Agree	Neutral	Strongly agree	Strongly agree	Strongly agree	Agree	Strongly agree	Strongly agree	Strongly agree	Strongly agree	Strongly agree	Strongly agree	Strongly agree
Female	First year of university	20	yes	56.5	1.65	20.75	High school	Some discrepancies	Some discrepancies	Some discrepancies	Some discrepancies	Some discrepancies	Some discrepancies	Some discrepancies	Some discrepancies	Neutral	Neutral	Kinda agree	Neutral	Neutral	Neutral	Neutral	Neutral	Neutral	Neutral	Neutral	Neutral	Neutral	Neutral	Neutral	Neutral	Neutral	Neutral
Female	First year of university	20	yes	40	1.52	17.31	Elementary school and below	I can't tell	I can't tell	I can't tell	I can't tell	I can't tell	I can't tell	I can't tell	I can't tell	Neutral	Neutral	Neutral	Neutral	Neutral	Neutral	Neutral	Neutral	Neutral	Neutral	Neutral	Neutral	Neutral	Neutral	Neutral	Neutral	Neutral	Neutral
Female	First year of university	19	no	41	1.56	16.85	Junior High School	I can't tell	I can't tell	I can't tell	I can't tell	I can't tell	I can't tell	Some matches	I can't tell	Kinda agree	Neutral	Disagree	Disagree	Neutral	Partially disagree	Agree	Neutral	Agree	Kinda agree	Neutral	Kinda agree	Partially disagree	Neutral	Kinda agree	Neutral	Neutral	Neutral
Female	First year of university	20	no	51	1.58	20.43	Elementary school and below	Some matches	Some matches	I can't tell	Some matches	I can't tell	I can't tell	I can't tell	I can't tell	Strongly agree	Agree	Kinda agree	Agree	Neutral	Strongly agree	Agree	Kinda agree	Agree	Agree	Agree	Agree	Kinda agree	Agree	Kinda agree	Neutral	Neutral	Neutral
Male	First year of university	19	no	57	1.7	19.72	Junior college/ above	I can't tell	Some matches	Some matches	Some matches	Some matches	Some matches	Some matches	Some matches	Neutral	Neutral	Neutral	Neutral	Neutral	Neutral	Neutral	Neutral	Neutral	Neutral	Neutral	Neutral	Neutral	Neutral	Neutral	Neutral	Neutral	Neutral
Male	First year of university	22	yes	65	1.73	21.72	Elementary school and below	Some matches	Some matches	Some matches	Some matches	Some matches	Some matches	Some matches	Some matches	Kinda agree	Kinda agree	Partially disagree	Neutral	Agree	Kinda agree	Agree	Neutral	Neutral	Kinda agree	Kinda agree	Kinda agree	Neutral	Neutral	Neutral	Partially disagree	Neutral	Neutral
Female	First year of university	20	yes	46.7	1.61	18.02	Junior college/ above	Some matches	Some discrepancies	Some matches	Some matches	Some matches	Some matches	I can't tell	I can't tell	Neutral	Partially disagree	Neutral	Kinda agree	Kinda agree	Kinda agree	Agree	Agree	Strongly agree	Strongly agree	Strongly agree	Agree	Strongly agree	Strongly agree	Strongly agree	Agree	Kinda agree	Agree
Female	First year of university	20	no	44	1.6	17.19	Elementary school and below	Some matches	Some matches	Some matches	Some matches	Perfect match	Perfect match	Perfect match	Perfect match	Strongly agree	Strongly agree	Strongly agree	Strongly agree	Strongly agree	Strongly agree	Strongly agree	Strongly agree	Strongly agree	Strongly agree	Strongly agree	Strongly agree	Strongly agree	Strongly agree	Strongly agree	Strongly agree	Strongly agree	Strongly agree
Male	First year of university	19	yes	50	1.6	19.53	Elementary school and below	I can't tell	I can't tell	I can't tell	I can't tell	I can't tell	I can't tell	I can't tell	I can't tell	Agree	Agree	Strongly agree	Neutral	Neutral	Strongly agree	Neutral	Agree	Strongly agree	Kinda agree	Agree	Agree	Kinda agree	Agree	Kinda agree	Neutral	Agree	Neutral
Female	First year of university	21	no	53	1.68	18.78	Elementary school and below	Some matches	Some matches	Some matches	Some matches	Some matches	Some matches	Some matches	Some matches	Agree	Kinda agree	Agree	Kinda agree	Agree	Strongly agree	Strongly agree	Strongly agree	Agree	Kinda agree	Agree	Agree	Kinda agree	Agree	Agree	Strongly agree	Agree	Agree
Female	Second year of university	20	yes	57	1.6	22.27	Junior High School	Perfect match	Perfect match	Perfect match	Perfect match	Perfect match	Perfect match	I can't tell	I can't tell	Strongly agree	Agree	Kinda agree	Strongly agree	Agree	Strongly agree	Agree	Strongly agree	Strongly agree	Strongly agree	Strongly agree	Strongly agree	Strongly agree	Strongly agree	Strongly agree	Strongly agree	Strongly agree	Strongly agree
Male	Second year of university	18	yes	80	1.83	23.89	Elementary school and below	Some matches	Some discrepancies	I can't tell	Some discrepancies	Some matches	Some discrepancies	Some matches	Some discrepancies	Agree	Kinda agree	Strongly agree	Neutral	Strongly agree	Agree	Strongly agree	Agree	Kinda agree	Kinda agree	Agree	Agree	Kinda agree	Agree	Agree	Agree	Kinda agree	Kinda agree
Female	Second year of university	19	yes	53	1.73	17.71	Junior college/ above	Perfect match	Perfect match	Perfect match	Perfect match	Perfect match	Some matches	I can't tell	I can't tell	Strongly agree	Strongly agree	Strongly agree	Agree	Agree	Agree	Agree	Kinda agree	Agree	Agree	Kinda agree	Kinda agree	Kinda agree	Strongly agree	Kinda agree	Strongly agree	Neutral	Kinda agree
Female	Second year of university	20	yes	50	1.63	18.82	Junior college/ above	I can't tell	Some discrepancies	Some discrepancies	Some discrepancies	Perfect match	Perfect match	Perfect match	Perfect match	Neutral	Agree	Strongly agree	Neutral	Neutral	Neutral	Agree	Agree	Strongly agree	Strongly agree	Strongly agree	Strongly agree	Strongly agree	Kinda agree	Strongly agree	Agree	Agree	Kinda agree
Female	Fourth year of university	22	yes	40	1.55	16.65	Elementary school and below	Some discrepancies	Some discrepancies	I can't tell	I can't tell	Some discrepancies	Some matches	Perfect match	Some discrepancies	Strongly agree	Neutral	Agree	Strongly agree	Strongly agree	Partially disagree	Strongly agree	Strongly agree	Strongly agree	Strongly agree	Strongly agree	Strongly agree	Strongly agree	Neutral	Neutral	Neutral	Neutral	Agree
Female	Fourth year of university	22	yes	47	1.55	19.56	Elementary school and below	Some matches	Some matches	Some matches	Some matches	I can't tell	Some matches	Some matches	Some matches	Agree	Kinda agree	Agree	Kinda agree	Strongly agree	Kinda agree	Agree	Agree	Kinda agree	Kinda agree	Agree	Strongly agree	Kinda agree	Agree	Partially disagree	Neutral	Disagree	Kinda agree
Female	Fourth year of university	23	yes	52	1.58	20.83	Elementary school and below	Some matches	Some matches	Some matches	Some matches	Perfect match	Some matches	Some matches	Some matches	Neutral	Partially disagree	Strongly agree	Neutral	Strongly agree	Strongly agree	Strongly agree	Strongly agree	Strongly agree	Agree	Kinda agree	Strongly agree	Strongly agree	Strongly agree	Strongly agree	Neutral	Kinda agree	Partially disagree
Male	Fourth year of university	23	no	80	1.76	25.83	Junior High School	I can't tell	I can't tell	I can't tell	I can't tell	I can't tell	I can't tell	I can't tell	I can't tell	Neutral	Neutral	Neutral	Neutral	Neutral	Neutral	Neutral	Kinda agree	Neutral	Neutral	Neutral	Partially disagree	Neutral	Kinda agree	Neutral	Neutral	Neutral	Kinda agree
Female	Fourth year of university	22	no	51	1.5	22.67	Junior college/ above	Some matches	I can't tell	Some matches	I can't tell	I can't tell	I can't tell	I can't tell	I can't tell	Partially disagree	Kinda agree	Kinda agree	Kinda agree	Kinda agree	Agree	Agree	Strongly agree	Strongly agree	Strongly agree	Strongly agree	Strongly agree	Strongly agree	Strongly agree	Agree	Neutral	Kinda agree	Kinda agree
Male	First year of university	20	yes	75	1.72	25.35	Elementary school and below	Some matches	I can't tell	Some discrepancies	Some matches	Some discrepancies	I can't tell	I can't tell	I can't tell	Agree	Neutral	Partially disagree	Neutral	Neutral	Partially disagree	Partially disagree	Kinda agree	Neutral	Kinda agree	Kinda agree	Agree	Kinda agree	Kinda agree	Neutral	Neutral	Kinda agree	Kinda agree
Male	First year of university	22	yes	80	1.74	26.42	Elementary school and below	Some discrepancies	I can't tell	I can't tell	Some discrepancies	Some discrepancies	Some discrepancies	Some discrepancies	Some discrepancies	Kinda agree	Kinda agree	Kinda agree	Kinda agree	Kinda agree	Kinda agree	Kinda agree	Neutral	Neutral	Agree	Partially disagree	Kinda agree	Partially disagree	Kinda agree	Agree	Agree	Kinda agree	Agree
Male	First year of university	21	yes	55	1.73	18.38	Elementary school and below	Some discrepancies	Some discrepancies	Some discrepancies	Some discrepancies	Some discrepancies	Some discrepancies	Some discrepancies	Some discrepancies	Neutral	Neutral	Neutral	Neutral	Neutral	Neutral	Neutral	Neutral	Neutral	Neutral	Neutral	Neutral	Neutral	Neutral	Neutral	Neutral	Neutral	Neutral
Male	First year of university	18	no	78	1.75	25.47	Junior college/ above	Some matches	Some matches	Some discrepancies	Some discrepancies	Some discrepancies	Some matches	Some matches	I can't tell	Strongly agree	Kinda agree	Strongly disagree	Agree	Kinda agree	Kinda agree	Kinda agree	Agree	Kinda agree	Kinda agree	Kinda agree	Neutral	Kinda agree	Kinda agree	Kinda agree	Agree	Kinda agree	Kinda agree
Male	First year of university	19	no	62	1.74	20.48	Junior college/ above	I can't tell	I can't tell	I can't tell	I can't tell	I can't tell	I can't tell	I can't tell	I can't tell	Strongly agree	Strongly agree	Partially disagree	Strongly agree	Strongly agree	Strongly agree	Strongly agree	Strongly agree	Strongly agree	Strongly agree	Strongly agree	Strongly agree	Strongly agree	Strongly agree	Strongly agree	Strongly agree	Strongly agree	Strongly agree
Female	First year of university	19	no	43	1.53	18.37	High school	Some matches	Some matches	Some matches	Some matches	I can't tell	I can't tell	I can't tell	I can't tell	Kinda agree	Kinda agree	Neutral	Disagree	Disagree	Disagree	Neutral	Strongly agree	Strongly agree	Kinda agree	Kinda agree	Kinda agree	Kinda agree	Strongly agree	Partially disagree	Neutral	Neutral	Neutral
Male	First year of university	19	no	80	1.81	24.42	Junior High School	Perfect match	Perfect match	Perfect match	Perfect match	Perfect match	Perfect match	Perfect match	Perfect match	Strongly agree	Strongly agree	Strongly agree	Strongly agree	Strongly agree	Strongly agree	Strongly agree	Strongly agree	Strongly agree	Strongly agree	Strongly agree	Strongly agree	Strongly agree	Strongly agree	Strongly agree	Strongly agree	Strongly agree	Strongly agree
Male	First year of university	19	no	65	1.65	23.88	Junior High School	I can't tell	I can't tell	I can't tell	I can't tell	I can't tell	I can't tell	I can't tell	I can't tell	Neutral	Neutral	Neutral	Neutral	Neutral	Neutral	Neutral	Neutral	Neutral	Neutral	Neutral	Neutral	Neutral	Neutral	Neutral	Neutral	Neutral	Neutral
Female	First year of university	19	no	51	1.63	19.2	Elementary school and below	Some discrepancies	I can't tell	Some matches	Some matches	Some matches	I can't tell	I can't tell	Some matches	Kinda agree	Strongly agree	Disagree	Strongly agree	Strongly agree	Strongly agree	Strongly agree	Strongly agree	Strongly agree	Strongly agree	Kinda agree	Strongly agree	Strongly agree	Strongly agree	Neutral	Strongly disagree	Kinda agree	Kinda agree
Female	First year of university	19	yes	52	1.63	19.57	High school	Some matches	Some matches	Some matches	Some matches	Some matches	I can't tell	I can't tell	I can't tell	Kinda agree	Neutral	Neutral	Partially disagree	Kinda agree	Kinda agree	Kinda agree	Neutral	Kinda agree	Kinda agree	Kinda agree	Kinda agree	Kinda agree	Neutral	Neutral	Neutral	Neutral	Kinda agree
Male	First year of university	20	no	80	1.68	28.34	Elementary school and below	I can't tell	Some matches	Some matches	Some matches	I can't tell	Perfect match	Perfect match	Some matches	Neutral	Strongly disagree	Neutral	Neutral	Neutral	Neutral	Neutral	Neutral	Neutral	Neutral	Neutral	Neutral	Neutral	Neutral	Neutral	Neutral	Neutral	Neutral
Male	First year of university	20	yes	59	1.68	20.9	Elementary school and below	I can't tell	Some matches	Perfect match	I can't tell	Perfect match	Perfect match	Perfect match	I can't tell	Kinda agree	Kinda agree	Neutral	Strongly agree	Strongly agree	Strongly disagree	Strongly agree	Partially disagree	Strongly agree	Strongly agree	Strongly agree	Strongly agree	Kinda agree	Agree	Agree	Agree	Strongly agree	Kinda agree
Male	First year of university	19	no	51	1.75	16.65	Junior High School	I can't tell	I can't tell	I can't tell	I can't tell	I can't tell	I can't tell	I can't tell	I can't tell	Strongly agree	Neutral	Neutral	Neutral	Neutral	Neutral	Neutral	Neutral	Neutral	Neutral	Neutral	Neutral	Neutral	Neutral	Neutral	Neutral	Neutral	Neutral
Female	First year of university	19	no	52	1.58	20.83	Elementary school and below	Some matches	Some matches	Some matches	Some matches	Some matches	I can't tell	I can't tell	I can't tell	Neutral	Neutral	Neutral	Neutral	Neutral	Neutral	Neutral	Neutral	Neutral	Neutral	Neutral	Neutral	Neutral	Neutral	Neutral	Neutral	Neutral	Neutral
Male	First year of university	20	yes	60	1.78	18.94	Elementary school and below	I can't tell	I can't tell	I can't tell	I can't tell	I can't tell	I can't tell	I can't tell	I can't tell	Neutral	Neutral	Partially disagree	Strongly disagree	Strongly disagree	Partially disagree	Disagree	Kinda agree	Strongly agree	Strongly agree	Strongly agree	Strongly agree	Neutral	Kinda agree	Kinda agree	Kinda agree	Kinda agree	Kinda agree
Male	First year of university	20	yes	57	1.68	20.2	Junior High School	I can't tell	I can't tell	Some discrepancies	I can't tell	Some discrepancies	Some discrepancies	I can't tell	Some discrepancies	Partially disagree	Neutral	Neutral	Neutral	Kinda agree	Neutral	Neutral	Partially disagree	Neutral	Kinda agree	Neutral	Kinda agree	Kinda agree	Neutral	Partially disagree	Neutral	Kinda agree	Kinda agree
Male	First year of university	19	no	60	1.78	18.94	Junior High School	Some matches	Some matches	Some matches	Some matches	Perfect match	Some matches	Some matches	Some matches	Disagree	Partially disagree	Partially disagree	Disagree	Partially disagree	Disagree	Kinda agree	Neutral	Agree	Kinda agree	Agree	Neutral	Kinda agree	Neutral	Kinda agree	Agree	Partially disagree	Kinda agree
Female	First year of university	19	no	45	1.65	16.53	Junior High School	Some matches	Some matches	Some matches	Some matches	Some matches	Some matches	Some matches	Some matches	Neutral	Neutral	Neutral	Neutral	Neutral	Neutral	Neutral	Neutral	Neutral	Neutral	Neutral	Neutral	Neutral	Neutral	Neutral	Neutral	Neutral	Neutral
Male	First year of university	29	no	68	1.74	22.46	Junior High School	Some matches	I can't tell	I can't tell	I can't tell	I can't tell	I can't tell	I can't tell	I can't tell	Partially disagree	Partially disagree	Partially disagree	Neutral	Kinda agree	Kinda agree	Kinda agree	Partially disagree	Kinda agree	Kinda agree	Agree	Neutral	Partially disagree	Partially disagree	Kinda agree	Neutral	Neutral	Agree
Male	First year of university	20	no	60	1.72	20.28	Elementary school and below	Some matches	Some matches	Some matches	Some matches	Some matches	Some matches	Some matches	Some matches	Neutral	Neutral	Neutral	Partially disagree	Neutral	Neutral	Neutral	Neutral	Neutral	Kinda agree	Kinda agree	Neutral	Neutral	Neutral	Neutral	Neutral	Neutral	Neutral
Female	First year of university	18	no	44	1.55	18.31	Junior High School	I can't tell	Some discrepancies	Some matches	Some matches	Some matches	Some discrepancies	Some discrepancies	Some discrepancies	Agree	Kinda agree	Kinda agree	Partially disagree	Kinda agree	Kinda agree	Agree	Agree	Strongly agree	Kinda agree	Agree	Agree	Kinda agree	Agree	Agree	Kinda agree	Kinda agree	Kinda agree
Male	First year of university	19	no	60	1.65	22.04	Junior High School	Some matches	Some matches	Some matches	Some matches	Some matches	Some matches	Some matches	Some matches	Partially disagree	Neutral	Neutral	Disagree	Agree	Neutral	Kinda agree	Strongly agree	Strongly agree	Strongly agree	Strongly agree	Strongly agree	Strongly agree	Agree	Agree	Agree	Strongly agree	Strongly agree
Male	First year of university	18	no	55	1.75	17.96	High school	I can't tell	I can't tell	I can't tell	I can't tell	I can't tell	I can't tell	I can't tell	I can't tell	Neutral	Partially disagree	Partially disagree	Partially disagree	Partially disagree	Kinda agree	Kinda agree	Kinda agree	Kinda agree	Neutral	Neutral	Agree	Kinda agree	Kinda agree	Kinda agree	Neutral	Neutral	Kinda agree
Male	First year of university	20	yes	69	1.8	21.3	Junior High School	Some matches	Some matches	Some matches	Some matches	Some matches	Some matches	Some matches	Some matches	Kinda agree	Kinda agree	Kinda agree	Kinda agree	Kinda agree	Kinda agree	Kinda agree	Kinda agree	Kinda agree	Kinda agree	Kinda agree	Kinda agree	Kinda agree	Kinda agree	Kinda agree	Kinda agree	Kinda agree	Kinda agree
Male	First year of university	19	no	88	1.79	27.46	Junior college/ above	I can't tell	I can't tell	I can't tell	Some matches	Some matches	I can't tell	I can't tell	I can't tell	Agree	Neutral	Agree	Neutral	Kinda agree	Neutral	Kinda agree	Strongly agree	Kinda agree	Kinda agree	Kinda agree	Agree	Kinda agree	Agree	Strongly agree	Kinda agree	Kinda agree	Kinda agree
Female	First year of university	21	no	55	1.61	21.22	Elementary school and below	I can't tell	I can't tell	I can't tell	I can't tell	I can't tell	I can't tell	I can't tell	I can't tell	Partially disagree	Partially disagree	Agree	Kinda agree	Kinda agree	Kinda agree	Strongly agree	Kinda agree	Kinda agree	Agree	Neutral	Agree	Kinda agree	Strongly agree	Kinda agree	Partially disagree	Neutral	Neutral
Female	First year of university	10	no	57	1.6	22.27	Elementary school and below	Some matches	Some matches	Some matches	Some matches	Some matches	I can't tell	I can't tell	Some discrepancies	Partially disagree	Agree	Strongly disagree	Strongly disagree	Neutral	Neutral	Agree	Kinda agree	Strongly agree	Strongly agree	Strongly agree	Agree	Kinda agree	Agree	Kinda agree	Neutral	Agree	Kinda agree
Male	First year of university	19	no	65	1.79	20.29	Elementary school and below	Some discrepancies	I can't tell	I can't tell	I can't tell	I can't tell	I can't tell	I can't tell	I can't tell	Kinda agree	Agree	Agree	Kinda agree	Neutral	Neutral	Neutral	Kinda agree	Neutral	Neutral	Kinda agree	Kinda agree	Kinda agree	Kinda agree	Kinda agree	Kinda agree	Kinda agree	Kinda agree
Female	First year of university	19	no	41	1.48	18.72	Junior High School	I can't tell	I can't tell	I can't tell	Some matches	I can't tell	I can't tell	I can't tell	I can't tell	Neutral	Neutral	Neutral	Neutral	Neutral	Neutral	Neutral	Kinda agree	Agree	Neutral	Agree	Kinda agree	Kinda agree	Kinda agree	Kinda agree	Kinda agree	Neutral	Neutral
Male	First year of university	20	yes	64	1.74	21.14	Junior High School	Some matches	Some matches	Perfect match	Perfect match	Some matches	Some matches	Some matches	Some matches	Agree	Kinda agree	Neutral	Kinda agree	Kinda agree	Kinda agree	Kinda agree	Kinda agree	Kinda agree	Kinda agree	Neutral	Neutral	Kinda agree	Kinda agree	Neutral	Kinda agree	Kinda agree	Neutral
Male	First year of university	20	yes	58	1.73	19.38	Elementary school and below	Some matches	Some matches	Some matches	Some matches	Some matches	Some matches	Some matches	Some matches	Agree	Agree	Agree	Strongly agree	Strongly agree	Kinda agree	Agree	Kinda agree	Strongly agree	Agree	Agree	Neutral	Strongly agree	Kinda agree	Strongly agree	Agree	Agree	Strongly agree
Male	First year of university	19	no	75	1.75	24.49	High school	Some matches	Some matches	Some matches	Some matches	Some matches	Some matches	Some matches	Some matches	Strongly agree	Strongly agree	Strongly agree	Strongly agree	Strongly agree	Strongly agree	Strongly agree	Strongly agree	Strongly agree	Strongly agree	Strongly agree	Strongly agree	Kinda agree	Strongly agree	Strongly agree	Strongly agree	Strongly agree	Strongly agree
Male	First year of university	19	yes	60	1.73	20.05	Junior college/ above	Some matches	Some matches	Some matches	I can't tell	Some matches	Perfect match	Some matches	Some matches	Neutral	Neutral	Partially disagree	Partially disagree	Agree	Agree	Neutral	Agree	Neutral	Neutral	Neutral	Kinda agree	Kinda agree	Agree	Agree	Partially disagree	Neutral	Kinda agree
Female	First year of university	20	yes	47	1.58	18.83	Elementary school and below	Some matches	Some matches	Some matches	Some matches	Some matches	Some matches	Some matches	Some matches	Kinda agree	Agree	Agree	Agree	Agree	Agree	Agree	Kinda agree	Agree	Agree	Agree	Kinda agree	Kinda agree	Agree	Agree	Agree	Agree	Agree
Female	First year of university	19	yes	54	1.57	21.91	Elementary school and below	Some discrepancies	Some discrepancies	Some discrepancies	I can't tell	I can't tell	Some matches	I can't tell	I can't tell	Neutral	Neutral	Neutral	Partially disagree	Disagree	Neutral	Neutral	Agree	Agree	Kinda agree	Strongly agree	Agree	Neutral	Neutral	Disagree	Partially disagree	Neutral	Kinda agree
Male	First year of university	19	no	61	1.73	20.38	Elementary school and below	Some matches	I can't tell	Some matches	Perfect match	Perfect match	I can't tell	I can't tell	I can't tell	Neutral	Kinda agree	Agree	Neutral	Strongly agree	Kinda agree	Agree	Agree	Strongly agree	Strongly agree	Strongly agree	Agree	Kinda agree	Agree	Strongly agree	Kinda agree	Kinda agree	Neutral
Female	First year of university	18	no	46	1.55	19.15	High school	Some matches	Some matches	Some matches	Some matches	Some matches	Some matches	Some matches	Some matches	Strongly agree	Strongly agree	Strongly agree	Agree	Strongly agree	Kinda agree	Strongly agree	Strongly agree	Strongly agree	Disagree	Strongly agree	Partially disagree	Neutral	Strongly agree	Strongly agree	Strongly disagree	Partially disagree	Agree
Female	First year of university	20	no	52	1.59	20.57	Elementary school and below	Some matches	Some matches	Some matches	Some matches	Perfect match	Some matches	Perfect match	Some matches	Neutral	Agree	Kinda agree	Agree	Agree	Agree	Agree	Strongly agree	Kinda agree	Neutral	Neutral	Strongly agree	Strongly agree	Kinda agree	Kinda agree	Kinda agree	Agree	Agree
Male	First year of university	22	yes	51	1.65	18.73	Elementary school and below	Some matches	Some matches	Some matches	Some matches	Some matches	Some matches	Some matches	Some matches	Kinda agree	Partially disagree	Neutral	Neutral	Neutral	Agree	Agree	Agree	Agree	Agree	Strongly agree	Agree	Kinda agree	Agree	Strongly agree	Agree	Agree	Agree
Female	First year of university	19	yes	51	1.6	19.92	Elementary school and below	Very inconsistent	Very inconsistent	Some discrepancies	Some discrepancies	Some discrepancies	Some discrepancies	Some discrepancies	Very inconsistent	Strongly disagree	Strongly disagree	Partially disagree	Neutral	Partially disagree	Neutral	Neutral	Kinda agree	Neutral	Kinda agree	Kinda agree	Agree	Kinda agree	Kinda agree	Neutral	Kinda agree	Kinda agree	Kinda agree
Male	First year of university	19	yes	70	1.7	24.22	Junior college/ above	I can't tell	Some discrepancies	Some discrepancies	Some discrepancies	I can't tell	Some matches	I can't tell	Some discrepancies	Agree	Agree	Agree	Agree	Agree	Agree	Agree	Kinda agree	Agree	Agree	Agree	Agree	Kinda agree	Kinda agree	Agree	Agree	Agree	Agree
Female	First year of university	19	yes	54	1.58	21.63	Junior High School	Some matches	Some matches	Some matches	I can't tell	I can't tell	Some matches	Some matches	Some matches	Kinda agree	Kinda agree	Kinda agree	Agree	Kinda agree	Neutral	Kinda agree	Kinda agree	Kinda agree	Kinda agree	Kinda agree	Kinda agree	Kinda agree	Neutral	Kinda agree	Kinda agree	Kinda agree	Kinda agree
Male	First year of university	20	yes	66	1.68	23.38	Junior High School	Some matches	I can't tell	I can't tell	Some matches	Some matches	Some matches	Some matches	Some matches	Kinda agree	Neutral	Agree	Strongly agree	Agree	Kinda agree	Strongly agree	Kinda agree	Kinda agree	Agree	Neutral	Strongly agree	Strongly agree	Neutral	Strongly agree	Kinda agree	Strongly agree	Strongly agree
Male	First year of university	19	no	68	1.78	21.46	Junior High School	Some matches	Some discrepancies	Some matches	Some matches	I can't tell	I can't tell	Some matches	I can't tell	Neutral	Agree	Neutral	Kinda agree	Partially disagree	Partially disagree	Agree	Kinda agree	Strongly agree	Strongly agree	Kinda agree	Kinda agree	Kinda agree	Agree	Kinda agree	Neutral	Kinda agree	Neutral
Female	First year of university	20	yes	51	1.55	21.23	Elementary school and below	I can't tell	Some matches	Some matches	Some matches	Some matches	Some matches	Some matches	Some matches	Agree	Kinda agree	Neutral	Neutral	Kinda agree	Neutral	Kinda agree	Kinda agree	Agree	Kinda agree	Kinda agree	Kinda agree	Kinda agree	Kinda agree	Kinda agree	Kinda agree	Kinda agree	Agree
Male	First year of university	19	no	60	1.87	17.16	High school	I can't tell	I can't tell	I can't tell	I can't tell	I can't tell	I can't tell	I can't tell	I can't tell	Agree	Strongly agree	Strongly agree	Neutral	Disagree	Kinda agree	Strongly agree	Agree	Kinda agree	Kinda agree	Agree	Agree	Strongly agree	Strongly agree	Strongly agree	Agree	Agree	Neutral
Male	First year of university	19	yes	64	1.83	19.11	High school	Perfect match	Perfect match	Perfect match	Perfect match	Perfect match	Perfect match	Perfect match	Perfect match	Disagree	Disagree	Disagree	Disagree	Kinda agree	Kinda agree	Kinda agree	Agree	Kinda agree	Kinda agree	Kinda agree	Kinda agree	Kinda agree	Agree	Agree	Agree	Kinda agree	Kinda agree
Male	First year of university	19	no	56	1.65	20.57	Elementary school and below	Some matches	Some matches	Some matches	Some matches	Some matches	Some matches	Some matches	Some matches	Neutral	Neutral	Neutral	Neutral	Neutral	Neutral	Neutral	Neutral	Neutral	Neutral	Neutral	Neutral	Neutral	Neutral	Neutral	Neutral	Neutral	Neutral
Male	First year of university	19	no	60	1.81	18.31	High school	Perfect match	Perfect match	Perfect match	Perfect match	Perfect match	Perfect match	Perfect match	Perfect match	Strongly agree	Kinda agree	Strongly agree	Agree	Strongly agree	Strongly agree	Strongly agree	Strongly agree	Strongly agree	Strongly agree	Strongly agree	Strongly agree	Strongly agree	Strongly agree	Strongly agree	Strongly agree	Strongly agree	Strongly agree
Male	First year of university	20	no	73	1.58	29.24	Elementary school and below	Perfect match	I can't tell	I can't tell	I can't tell	I can't tell	I can't tell	I can't tell	I can't tell	Kinda agree	Partially disagree	Agree	Neutral	Agree	Partially disagree	Kinda agree	Agree	Strongly agree	Strongly agree	Strongly agree	Kinda agree	Kinda agree	Partially disagree	Kinda agree	Strongly disagree	Neutral	Agree
Female	First year of university	19	yes	46	1.55	19.15	Elementary school and below	I can't tell	I can't tell	I can't tell	I can't tell	Some matches	Some discrepancies	Some matches	I can't tell	Partially disagree	Partially disagree	Partially disagree	Partially disagree	Partially disagree	Partially disagree	Partially disagree	Neutral	Partially disagree	Strongly agree	Strongly agree	Neutral	Partially disagree	Kinda agree	Partially disagree	Partially disagree	Partially disagree	Partially disagree
Female	First year of university	19	no	52	1.65	19.1	Junior High School	I can't tell	I can't tell	Some matches	Some matches	Some matches	I can't tell	I can't tell	I can't tell	Neutral	Kinda agree	Neutral	Neutral	Neutral	Agree	Agree	Agree	Agree	Agree	Agree	Agree	Kinda agree	Kinda agree	Agree	Agree	Agree	Agree
Male	First year of university	22	yes	65	1.8	20.06	Elementary school and below	I can't tell	I can't tell	I can't tell	I can't tell	Some matches	Some matches	I can't tell	I can't tell	Neutral	Partially disagree	Kinda agree	Partially disagree	Partially disagree	Kinda agree	Partially disagree	Neutral	Kinda agree	Neutral	Partially disagree	Neutral	Neutral	Kinda agree	Kinda agree	Partially disagree	Neutral	Agree
Female	First year of university	20	no	48	1.6	18.75	Elementary school and below	Some matches	Some matches	Some matches	Some matches	Some matches	Some matches	Some matches	Some matches	Disagree	Partially disagree	Partially disagree	Partially disagree	Partially disagree	Partially disagree	Partially disagree	Partially disagree	Partially disagree	Partially disagree	Partially disagree	Partially disagree	Partially disagree	Partially disagree	Partially disagree	Partially disagree	Partially disagree	Partially disagree
Male	First year of university	20	yes	50	1.68	17.72	Junior High School	I can't tell	Some matches	Some matches	Some matches	I can't tell	Some discrepancies	I can't tell	I can't tell	Kinda agree	Kinda agree	Neutral	Agree	Strongly disagree	Kinda agree	Agree	Kinda agree	Agree	Agree	Kinda agree	Neutral	Kinda agree	Neutral	Partially disagree	Kinda agree	Agree	Kinda agree
Female	First year of university	18	no	51	1.57	20.69	Elementary school and below	I can't tell	I can't tell	I can't tell	I can't tell	I can't tell	I can't tell	I can't tell	I can't tell	Strongly agree	Kinda agree	Strongly agree	Agree	Neutral	Strongly agree	Neutral	Strongly agree	Strongly agree	Kinda agree	Strongly agree	Agree	Kinda agree	Strongly agree	Strongly agree	Neutral	Agree	Strongly agree
Female	Third year of university	20	no	56	1.7	19.38	Junior High School	Some discrepancies	I can't tell	Some discrepancies	I can't tell	I can't tell	Some discrepancies	Some discrepancies	I can't tell	Neutral	Neutral	Neutral	Neutral	Neutral	Neutral	Neutral	Neutral	Neutral	Neutral	Neutral	Neutral	Neutral	Neutral	Kinda agree	Neutral	Neutral	Neutral
Female	First year of university	19	no	52	1.65	19.1	Junior High School	I can't tell	Some matches	Some matches	Some matches	Some matches	Some matches	Some matches	Some matches	Neutral	Kinda agree	Partially disagree	Partially disagree	Kinda agree	Kinda agree	Neutral	Kinda agree	Agree	Agree	Agree	Agree	Kinda agree	Partially disagree	Partially disagree	Neutral	Kinda agree	Kinda agree
Female	First year of university	19	yes	44	1.56	18.08	Elementary school and below	I can't tell	I can't tell	I can't tell	I can't tell	I can't tell	I can't tell	I can't tell	I can't tell	Strongly agree	Agree	Neutral	Neutral	Neutral	Neutral	Neutral	Neutral	Neutral	Neutral	Neutral	Neutral	Neutral	Neutral	Neutral	Kinda agree	Kinda agree	Neutral
Female	First year of university	20	no	39	1.53	16.66	Junior college/ above	I can't tell	I can't tell	I can't tell	I can't tell	I can't tell	I can't tell	I can't tell	I can't tell	Strongly agree	Agree	Kinda agree	Strongly agree	Strongly agree	Partially disagree	Strongly agree	Strongly agree	Strongly agree	Strongly agree	Kinda agree	Strongly agree	Kinda agree	Strongly agree	Strongly agree	Strongly agree	Kinda agree	Strongly agree
Male	First year of university	18	no	57	1.77	18.2	Junior High School	Perfect match	Perfect match	Perfect match	Perfect match	Perfect match	Perfect match	Perfect match	Perfect match	Neutral	Neutral	Neutral	Kinda agree	Kinda agree	Kinda agree	Kinda agree	Kinda agree	Agree	Agree	Agree	Agree	Neutral	Neutral	Kinda agree	Kinda agree	Neutral	Kinda agree
Female	First year of university	18	yes	48	1.64	17.8	Junior college/ above	Some matches	Some matches	Some matches	I can't tell	Some matches	Some matches	Some matches	Some matches	Disagree	Strongly agree	Strongly agree	Neutral	Neutral	Partially disagree	Strongly agree	Strongly agree	Kinda agree	Kinda agree	Strongly agree	Strongly agree	Strongly agree	Agree	Strongly agree	Strongly disagree	Kinda agree	Strongly agree
Female	First year of university	18	no	49	1.56	20.1	Junior High School	Some discrepancies	Some discrepancies	I can't tell	Some matches	Some matches	Perfect match	Perfect match	Some matches	Kinda agree	Disagree	Neutral	Partially disagree	Neutral	Kinda agree	Kinda agree	Kinda agree	Agree	Agree	Agree	Neutral	Kinda agree	Kinda agree	Neutral	Partially disagree	Neutral	Partially disagree
Male	First year of university	18	no	112	1.73	37.4	No idea	Some matches	Some matches	Some matches	Some matches	Some matches	I can't tell	I can't tell	I can't tell	Disagree	Neutral	Agree	Strongly disagree	Agree	Strongly agree	Strongly agree	Strongly agree	Strongly agree	Neutral	Agree	Strongly agree	Strongly agree	Neutral	Kinda agree	Strongly agree	Strongly agree	Strongly agree
Male	First year of university	18	no	74	1.82	22.3	Elementary school and below	Perfect match	Perfect match	Perfect match	Perfect match	Perfect match	Perfect match	Perfect match	Perfect match	Strongly agree	Neutral	Strongly agree	Neutral	Neutral	Strongly agree	Strongly agree	Neutral	Strongly agree	Neutral	Strongly agree	Neutral	Neutral	Neutral	Neutral	Neutral	Neutral	Neutral
Female	First year of university	18	no	45	1.57	18.3	Elementary school and below	Perfect match	Some matches	Perfect match	Some matches	Some matches	Perfect match	Perfect match	Perfect match	Neutral	Disagree	Neutral	Strongly disagree	Neutral	Neutral	Strongly agree	Strongly agree	Kinda agree	Kinda agree	Strongly agree	Strongly agree	Strongly agree	Kinda agree	Strongly agree	Strongly agree	Strongly agree	Strongly agree
Male	First year of university	20	yes	56.5	1.68	20	Junior High School	Some matches	Some matches	Some matches	Some matches	Some matches	Some matches	Some matches	Some matches	Kinda agree	Neutral	Kinda agree	Partially disagree	Kinda agree	Agree	Agree	Agree	Agree	Agree	Agree	Agree	Strongly agree	Strongly agree	Strongly agree	Neutral	Agree	Agree
Female	First year of university	19	no	47	1.6	18.4	Junior High School	Some matches	Some matches	I can't tell	Some discrepancies	Some matches	Some matches	Some matches	I can't tell	Neutral	Neutral	Neutral	Neutral	Neutral	Neutral	Neutral	Neutral	Agree	Agree	Kinda agree	Agree	Kinda agree	Neutral	Neutral	Neutral	Kinda agree	Neutral
Male	First year of university	19	yes	55	1.69	19.3	Elementary school and below	Some matches	Some matches	Some matches	Some matches	Some matches	Some matches	Some matches	Some matches	Disagree	Neutral	Neutral	Partially disagree	Neutral	Neutral	Kinda agree	Neutral	Kinda agree	Neutral	Neutral	Neutral	Neutral	Neutral	Neutral	Neutral	Neutral	Neutral
Female	First year of university	18	yes	57	1.55	23.7	Elementary school and below	Perfect match	Some matches	Some matches	Some matches	Some matches	I can't tell	I can't tell	Some matches	Agree	Agree	Kinda agree	Disagree	Strongly agree	Strongly agree	Strongly agree	Agree	Strongly agree	Strongly agree	Strongly agree	Agree	Kinda agree	Agree	Agree	Kinda agree	Agree	Strongly agree
Female	First year of university	19	yes	60	1.62	22.9	Elementary school and below	I can't tell	I can't tell	Some matches	I can't tell	I can't tell	Some matches	Some matches	Some matches	Neutral	Partially disagree	Disagree	Kinda agree	Agree	Agree	Agree	Strongly agree	Strongly agree	Strongly agree	Strongly agree	Kinda agree	Kinda agree	Agree	Agree	Strongly disagree	Strongly agree	Strongly agree
Female	First year of university	18	no	67	1.64	24.9	High school	Some matches	Some matches	Some matches	Some matches	Some matches	Some matches	Some matches	Some matches	Kinda agree	Kinda agree	Neutral	Partially disagree	Neutral	Partially disagree	Agree	Kinda agree	Kinda agree	Neutral	Kinda agree	Kinda agree	Neutral	Kinda agree	Neutral	Kinda agree	Kinda agree	Neutral
Male	First year of university	19	no	80	1.6	31.3	Elementary school and below	Some matches	Some matches	Some matches	Some matches	Some matches	Some matches	Some matches	Some matches	Kinda agree	Kinda agree	Partially disagree	Partially disagree	Kinda agree	Neutral	Neutral	Kinda agree	Kinda agree	Kinda agree	Kinda agree	Kinda agree	Kinda agree	Kinda agree	Kinda agree	Agree	Agree	Agree
Female	First year of university	20	yes	40	1.46	18.8	Elementary school and below	Perfect match	Perfect match	Perfect match	Perfect match	Perfect match	Perfect match	Perfect match	Perfect match	Strongly agree	Strongly agree	Strongly agree	Strongly agree	Strongly agree	Strongly agree	Strongly agree	Strongly agree	Strongly agree	Agree	Strongly agree	Strongly agree	Strongly agree	Strongly agree	Strongly agree	Strongly agree	Strongly agree	Strongly agree
Female	First year of university	18	no	47	1.65	17.3	Junior High School	I can't tell	I can't tell	I can't tell	I can't tell	I can't tell	I can't tell	I can't tell	I can't tell	Neutral	Neutral	Neutral	Partially disagree	Neutral	Agree	Kinda agree	Agree	Strongly agree	Strongly agree	Agree	Agree	Kinda agree	Agree	Neutral	Neutral	Neutral	Neutral
Female	First year of university	19	no	95	1.58	38.1	Elementary school and below	I can't tell	I can't tell	Some matches	Some matches	I can't tell	Some discrepancies	I can't tell	Some discrepancies	Agree	Kinda agree	Agree	Kinda agree	Kinda agree	Strongly agree	Agree	Strongly agree	Strongly agree	Kinda agree	Agree	Agree	Kinda agree	Strongly agree	Kinda agree	Strongly agree	Agree	Agree
Male	First year of university	19	yes	51	1.61	19.7	Elementary school and below	Some matches	Some matches	I can't tell	I can't tell	Some matches	I can't tell	Some matches	I can't tell	Agree	Neutral	Kinda agree	Partially disagree	Strongly agree	Strongly agree	Agree	Kinda agree	Strongly agree	Kinda agree	Partially disagree	Strongly agree	Kinda agree	Partially disagree	Agree	Kinda agree	Agree	Agree
Male	First year of university	19	no	84	1.75	27.4	Elementary school and below	I can't tell	I can't tell	I can't tell	Some matches	Perfect match	Perfect match	Perfect match	Some matches	Partially disagree	Partially disagree	Neutral	Disagree	Agree	Agree	Agree	Strongly agree	Strongly agree	Strongly agree	Strongly agree	Agree	Kinda agree	Strongly agree	Strongly agree	Agree	Agree	Agree
Female	First year of university	18	yes	67	1.58	26.8	Junior High School	I can't tell	Some matches	Some matches	I can't tell	Some matches	Some matches	Some matches	I can't tell	Kinda agree	Kinda agree	Neutral	Neutral	Neutral	Kinda agree	Agree	Strongly agree	Strongly agree	Kinda agree	Agree	Neutral	Neutral	Agree	Agree	Strongly agree	Strongly agree	Strongly agree
Male	First year of university	20	yes	65	1.72	22	Junior college/ above	I can't tell	I can't tell	I can't tell	I can't tell	I can't tell	I can't tell	I can't tell	I can't tell	Neutral	Neutral	Neutral	Neutral	Neutral	Neutral	Neutral	Neutral	Neutral	Neutral	Neutral	Neutral	Neutral	Neutral	Neutral	Neutral	Neutral	Neutral
Male	First year of university	19	no	75	1.8	23.1	Elementary school and below	I can't tell	I can't tell	I can't tell	I can't tell	I can't tell	I can't tell	I can't tell	I can't tell	Neutral	Neutral	Neutral	Neutral	Neutral	Neutral	Neutral	Neutral	Neutral	Neutral	Neutral	Neutral	Neutral	Neutral	Neutral	Neutral	Neutral	Neutral
Male	First year of university	19	no	65	1.68	23	Junior High School	Some matches	Some matches	Some matches	Some matches	Some matches	Some matches	Some matches	Some matches	Strongly agree	Agree	Agree	Kinda agree	Strongly agree	Agree	Strongly agree	Agree	Agree	Strongly agree	Agree	Agree	Kinda agree	Agree	Agree	Agree	Agree	Agree
Female	First year of university	18	yes	46	1.68	16.3	Junior High School	Some matches	Some matches	Some matches	Some matches	Some matches	Some matches	Some matches	Some matches	Kinda agree	Kinda agree	Partially disagree	Kinda agree	Agree	Agree	Agree	Kinda agree	Kinda agree	Kinda agree	Kinda agree	Kinda agree	Kinda agree	Kinda agree	Kinda agree	Kinda agree	Kinda agree	Agree
Male	First year of university	18	no	62	1.77	19.8	Elementary school and below	Some matches	Some matches	Some matches	Some matches	Some matches	Some matches	Some matches	Some matches	Kinda agree	Kinda agree	Kinda agree	Kinda agree	Kinda agree	Kinda agree	Kinda agree	Kinda agree	Agree	Kinda agree	Neutral	Agree	Kinda agree	Agree	Agree	Kinda agree	Agree	Kinda agree
Male	First year of university	19	no	100	1.8	30.9	Junior High School	Some matches	Some matches	Some matches	Some matches	Some matches	Perfect match	Perfect match	Perfect match	Kinda agree	Strongly agree	Partially disagree	Disagree	Kinda agree	Partially disagree	Kinda agree	Strongly agree	Strongly agree	Strongly agree	Strongly agree	Strongly agree	Strongly agree	Neutral	Strongly agree	Agree	Strongly agree	Strongly agree
Male	First year of university	19	no	46	1.62	17.5	Elementary school and below	I can't tell	I can't tell	I can't tell	I can't tell	Some matches	Some matches	Some discrepancies	Some matches	Kinda agree	Neutral	Neutral	Partially disagree	Partially disagree	Neutral	Neutral	Neutral	Neutral	Neutral	Neutral	Partially disagree	Partially disagree	Kinda agree	Neutral	Partially disagree	Partially disagree	Partially disagree
Female	First year of university	18	yes	64	1.55	26.6	Junior High School	Perfect match	Perfect match	Perfect match	Perfect match	Perfect match	Perfect match	Perfect match	Perfect match	Neutral	Kinda agree	Neutral	Neutral	Kinda agree	Neutral	Agree	Kinda agree	Strongly agree	Strongly agree	Strongly agree	Kinda agree	Kinda agree	Agree	Kinda agree	Kinda agree	Kinda agree	Kinda agree
Female	First year of university	19	no	50	1.62	19.1	Elementary school and below	I can't tell	I can't tell	I can't tell	I can't tell	I can't tell	I can't tell	I can't tell	I can't tell	Neutral	Agree	Neutral	Neutral	Neutral	Disagree	Neutral	Neutral	Agree	Kinda agree	Kinda agree	Kinda agree	Kinda agree	Kinda agree	Kinda agree	Neutral	Kinda agree	Kinda agree
Male	First year of university	18	yes	62	1.66	22.5	Junior High School	Perfect match	Perfect match	Perfect match	Perfect match	Perfect match	Perfect match	Perfect match	Perfect match	Strongly agree	Kinda agree	Partially disagree	Partially disagree	Kinda agree	Kinda agree	Kinda agree	Disagree	Neutral	Kinda agree	Kinda agree	Neutral	Kinda agree	Agree	Strongly agree	Strongly agree	Strongly agree	Strongly agree
Female	First year of university	17	yes	46	1.57	18.7	High school	I can't tell	I can't tell	I can't tell	I can't tell	I can't tell	Some matches	Some matches	I can't tell	Neutral	Neutral	Kinda agree	Partially disagree	Kinda agree	Neutral	Kinda agree	Kinda agree	Agree	Kinda agree	Kinda agree	Kinda agree	Kinda agree	Neutral	Neutral	Neutral	Neutral	Neutral
Female	First year of university	19	yes	56	1.55	23.3	Junior High School	Some matches	Some discrepancies	Some matches	Perfect match	Some matches	I can't tell	I can't tell	I can't tell	Strongly disagree	Partially disagree	Partially disagree	Kinda agree	Neutral	Kinda agree	Strongly agree	Strongly agree	Strongly agree	Strongly agree	Neutral	Agree	Kinda agree	Neutral	Strongly agree	Agree	Agree	Agree
Female	First year of university	17	no	48	1.58	19.2	Junior High School	Perfect match	Perfect match	Perfect match	Perfect match	Perfect match	Perfect match	Perfect match	Perfect match	Strongly agree	Strongly agree	Neutral	Strongly agree	Strongly disagree	Disagree	Strongly agree	Strongly agree	Strongly agree	Strongly agree	Strongly agree	Neutral	Kinda agree	Kinda agree	Strongly agree	Strongly agree	Strongly agree	Strongly agree
Male	First year of university	19	no	80	1.8	24.7	Elementary school and below	I can't tell	Some matches	Some discrepancies	Some matches	Some matches	Some discrepancies	Some matches	Some discrepancies	Disagree	Partially disagree	Partially disagree	Kinda agree	Disagree	Neutral	Neutral	Agree	Agree	Neutral	Neutral	Kinda agree	Kinda agree	Agree	Agree	Neutral	Kinda agree	Neutral
Female	First year of university	19	no	59	1.67	21.2	Junior High School	Some matches	Some matches	Some matches	I can't tell	I can't tell	I can't tell	I can't tell	I can't tell	Neutral	Neutral	Neutral	Neutral	Neutral	Neutral	Neutral	Neutral	Kinda agree	Neutral	Neutral	Neutral	Neutral	Kinda agree	Neutral	Partially disagree	Neutral	Neutral
Female	First year of university	19	yes	84	1.58	33.6	Elementary school and below	Some matches	Some matches	Some matches	Perfect match	Some matches	Some matches	Some matches	Some matches	Disagree	Partially disagree	Strongly disagree	Neutral	Neutral	Neutral	Agree	Kinda agree	Kinda agree	Partially disagree	Agree	Neutral	Kinda agree	Partially disagree	Partially disagree	Kinda agree	Neutral	Neutral
Male	First year of university	18	yes	61	1.68	21.6	Elementary school and below	Some matches	Some matches	Some matches	Some matches	Some matches	I can't tell	I can't tell	I can't tell	Kinda agree	Disagree	Kinda agree	Disagree	Strongly agree	Strongly agree	Strongly agree	Strongly agree	Strongly agree	Kinda agree	Agree	Agree	Kinda agree	Agree	Agree	Strongly agree	Agree	Agree
Male	First year of university	19	yes	65	1.7	22.5	Elementary school and below	Some matches	Some matches	Some matches	I can't tell	I can't tell	Some matches	I can't tell	I can't tell	Neutral	Neutral	Neutral	Strongly agree	Strongly disagree	Neutral	Neutral	Agree	Kinda agree	Kinda agree	Neutral	Partially disagree	Neutral	Kinda agree	Kinda agree	Neutral	Disagree	Neutral
Male	First year of university	18	yes	90	1.82	27.2	Junior High School	Some matches	I can't tell	I can't tell	Some matches	I can't tell	Perfect match	Some matches	I can't tell	Neutral	Kinda agree	Partially disagree	Strongly disagree	Kinda agree	Neutral	Agree	Kinda agree	Kinda agree	Neutral	Neutral	Kinda agree	Kinda agree	Neutral	Neutral	Neutral	Neutral	Neutral
Male	First year of university	19	yes	82	1.68	29.1	High school	Some matches	Some matches	Some matches	Some matches	Some matches	Some matches	Some matches	Some matches	Agree	Kinda agree	Neutral	Neutral	Strongly agree	Agree	Agree	Strongly agree	Strongly agree	Kinda agree	Kinda agree	Strongly agree	Strongly agree	Strongly agree	Strongly agree	Kinda agree	Agree	Kinda agree
Female	First year of university	19	yes	55	1.6	21.5	Elementary school and below	Perfect match	Perfect match	Some matches	Some matches	Some matches	I can't tell	I can't tell	I can't tell	Strongly agree	Partially disagree	Agree	Partially disagree	Neutral	Agree	Agree	Neutral	Agree	Agree	Agree	Kinda agree	Strongly agree	Kinda agree	Kinda agree	Neutral	Neutral	Kinda agree
Male	First year of university	18	no	65	1.7	22.5	High school	Some matches	Some matches	I can't tell	I can't tell	Some matches	Some matches	I can't tell	I can't tell	Agree	Disagree	Neutral	Partially disagree	Partially disagree	Agree	Kinda agree	Neutral	Agree	Agree	Partially disagree	Agree	Kinda agree	Agree	Kinda agree	Agree	Strongly agree	Strongly agree
Male	First year of university	19	yes	58	1.62	22.1	Elementary school and below	Some matches	Some matches	Some matches	Some matches	Some matches	Some matches	Perfect match	Perfect match	Kinda agree	Kinda agree	Strongly agree	Neutral	Strongly agree	Agree	Strongly agree	Agree	Agree	Kinda agree	Partially disagree	Neutral	Neutral	Strongly disagree	Partially disagree	Agree	Agree	Strongly agree
Female	First year of university	18	yes	45	1.52	19.5	Elementary school and below	Some matches	Some matches	Some matches	Some matches	I can't tell	I can't tell	I can't tell	I can't tell	Strongly agree	Neutral	Neutral	Partially disagree	Strongly disagree	Strongly agree	Strongly agree	Strongly agree	Strongly agree	Strongly agree	Strongly agree	Strongly agree	Strongly agree	Strongly agree	Strongly agree	Partially disagree	Strongly agree	Neutral
Male	First year of university	18	no	55	1.72	18.6	Junior High School	I can't tell	I can't tell	I can't tell	I can't tell	I can't tell	I can't tell	I can't tell	I can't tell	Strongly agree	Strongly agree	Partially disagree	Strongly disagree	Neutral	Neutral	Neutral	Neutral	Strongly agree	Strongly agree	Strongly agree	Strongly agree	Neutral	Neutral	Neutral	Neutral	Neutral	Neutral
Male	First year of university	18	no	55	1.7	19	Elementary school and below	Some matches	Some discrepancies	Some discrepancies	Some matches	Some matches	I can't tell	I can't tell	I can't tell	Partially disagree	Neutral	Kinda agree	Neutral	Strongly agree	Kinda agree	Agree	Strongly agree	Agree	Neutral	Agree	Agree	Kinda agree	Strongly agree	Kinda agree	Kinda agree	Neutral	Agree
Female	First year of university	18	no	52	1.55	21.6	Junior college/ above	Some discrepancies	Some discrepancies	Some matches	Perfect match	Some matches	I can't tell	Some discrepancies	Some discrepancies	Neutral	Kinda agree	Partially disagree	Neutral	Neutral	Neutral	Neutral	Neutral	Neutral	Neutral	Neutral	Neutral	Neutral	Neutral	Neutral	Kinda agree	Partially disagree	Partially disagree
Female	First year of university	19	no	48	1.62	18.3	Elementary school and below	I can't tell	I can't tell	I can't tell	I can't tell	Some matches	I can't tell	I can't tell	I can't tell	Kinda agree	Kinda agree	Partially disagree	Partially disagree	Partially disagree	Kinda agree	Kinda agree	Kinda agree	Agree	Kinda agree	Kinda agree	Kinda agree	Kinda agree	Kinda agree	Kinda agree	Kinda agree	Kinda agree	Partially disagree
Female	First year of university	18	no	45	1.56	18.5	High school	Some matches	Some matches	Some matches	Some matches	Some matches	Some matches	Some matches	I can't tell	Neutral	Strongly agree	Neutral	Disagree	Disagree	Disagree	Strongly agree	Strongly agree	Strongly agree	Strongly agree	Strongly agree	Strongly agree	Strongly agree	Neutral	Strongly agree	Neutral	Neutral	Neutral
Male	First year of university	17	yes	74	1.69	25.9	Junior High School	Some matches	Some matches	Some matches	I can't tell	I can't tell	I can't tell	I can't tell	I can't tell	Partially disagree	Strongly agree	Neutral	Partially disagree	Strongly agree	Kinda agree	Strongly agree	Strongly agree	Agree	Neutral	Strongly agree	Neutral	Neutral	Strongly agree	Kinda agree	Agree	Strongly agree	Strongly agree
Female	First year of university	18	no	43	1.66	15.6	High school	I can't tell	I can't tell	I can't tell	I can't tell	I can't tell	I can't tell	I can't tell	I can't tell	Neutral	Agree	Partially disagree	Partially disagree	Disagree	Kinda agree	Kinda agree	Agree	Agree	Kinda agree	Kinda agree	Kinda agree	Neutral	Agree	Neutral	Agree	Strongly disagree	Agree
Male	First year of university	19	no	60	1.65	22	Elementary school and below	I can't tell	I can't tell	I can't tell	I can't tell	I can't tell	I can't tell	I can't tell	I can't tell	Strongly agree	Strongly agree	Strongly agree	Strongly disagree	Strongly disagree	Strongly disagree	Strongly agree	Strongly disagree	Strongly disagree	Strongly disagree	Strongly disagree	Strongly disagree	Strongly disagree	Strongly disagree	Strongly disagree	Strongly disagree	Strongly disagree	Strongly disagree
Male	First year of university	18	yes	51	1.7	17.6	Junior High School	I can't tell	Some matches	Some matches	Some matches	Some matches	Some matches	Some matches	Perfect match	Kinda agree	Kinda agree	Kinda agree	Disagree	Neutral	Neutral	Agree	Agree	Agree	Agree	Agree	Agree	Kinda agree	Agree	Agree	Agree	Agree	Agree
Female	First year of university	20	yes	57	1.59	22.5	Junior High School	Perfect match	Perfect match	Perfect match	Some matches	Some matches	Some matches	Some matches	I can't tell	Kinda agree	Kinda agree	Partially disagree	Strongly agree	Strongly agree	Strongly agree	Strongly agree	Strongly agree	Strongly agree	Strongly agree	Strongly agree	Strongly agree	Strongly agree	Strongly agree	Strongly agree	Neutral	Strongly agree	Strongly agree
Female	First year of university	17	yes	39	1.57	15.8	Elementary school and below	Some matches	Some matches	Some matches	Some matches	Some matches	Some matches	Some matches	Some matches	Strongly agree	Strongly agree	Neutral	Neutral	Strongly agree	Partially disagree	Strongly agree	Strongly agree	Strongly agree	Strongly agree	Strongly agree	Strongly agree	Strongly agree	Strongly agree	Kinda agree	Neutral	Strongly agree	Strongly agree
Female	First year of university	19	yes	50	1.54	21.1	Elementary school and below	Some matches	Some matches	Some matches	Some matches	Some matches	Some matches	Some matches	Some matches	Neutral	Neutral	Neutral	Neutral	Neutral	Neutral	Neutral	Neutral	Strongly agree	Neutral	Neutral	Neutral	Neutral	Neutral	Neutral	Neutral	Neutral	Neutral
Male	First year of university	17	yes	60	1.7	20.8	Junior High School	Some matches	Some matches	Some matches	Some matches	Some matches	Some matches	Some matches	Some matches	Strongly disagree	Kinda agree	Partially disagree	Partially disagree	Partially disagree	Partially disagree	Neutral	Neutral	Agree	Agree	Strongly agree	Strongly agree	Strongly agree	Partially disagree	Neutral	Neutral	Neutral	Kinda agree
Male	First year of university	19	no	60	1.68	21.3	Elementary school and below	I can't tell	Some discrepancies	Some discrepancies	Some discrepancies	Some discrepancies	Some discrepancies	Some discrepancies	Some discrepancies	Partially disagree	Neutral	Neutral	Neutral	Neutral	Neutral	Neutral	Neutral	Neutral	Neutral	Neutral	Neutral	Neutral	Neutral	Neutral	Neutral	Neutral	Kinda agree
Female	First year of university	19	no	54	1.66	19.6	Elementary school and below	Some matches	I can't tell	Some matches	Some matches	Some matches	Some matches	Some matches	I can't tell	Partially disagree	Partially disagree	Strongly disagree	Neutral	Strongly agree	Agree	Agree	Neutral	Strongly agree	Kinda agree	Kinda agree	Neutral	Neutral	Neutral	Neutral	Neutral	Neutral	Neutral
Male	First year of university	21	yes	53	1.74	17.5	Elementary school and below	Some matches	Some matches	Some matches	Some matches	Some matches	Some matches	Some matches	Some matches	Disagree	Disagree	Disagree	Disagree	Partially disagree	Disagree	Agree	Agree	Kinda agree	Disagree	Neutral	Neutral	Neutral	Partially disagree	Partially disagree	Disagree	Disagree	Partially disagree
Male	First year of university	18	yes	85	1.81	25.9	Junior college/ above	I can't tell	I can't tell	I can't tell	I can't tell	I can't tell	I can't tell	I can't tell	I can't tell	Kinda agree	Neutral	Neutral	Strongly disagree	Partially disagree	Kinda agree	Kinda agree	Neutral	Strongly agree	Kinda agree	Neutral	Neutral	Kinda agree	Neutral	Neutral	Neutral	Neutral	Neutral
Female	First year of university	18	yes	80	1.5	35.6	Junior High School	Some matches	Some matches	Some matches	I can't tell	Some matches	Some matches	Some matches	Some matches	Agree	Agree	Neutral	Neutral	Agree	Partially disagree	Neutral	Agree	Agree	Agree	Agree	Agree	Kinda agree	Neutral	Kinda agree	Neutral	Kinda agree	Kinda agree
Female	First year of university	18	yes	46	1.51	20.2	High school	Some matches	I can't tell	I can't tell	I can't tell	I can't tell	I can't tell	I can't tell	I can't tell	Neutral	Neutral	Kinda agree	Neutral	Kinda agree	Neutral	Kinda agree	Kinda agree	Agree	Kinda agree	Agree	Kinda agree	Kinda agree	Kinda agree	Kinda agree	Neutral	Neutral	Kinda agree
Female	First year of university	18	yes	45	1.47	20.8	Elementary school and below	Some matches	Some matches	Some matches	I can't tell	I can't tell	I can't tell	I can't tell	I can't tell	Agree	Kinda agree	Neutral	Neutral	Kinda agree	Kinda agree	Neutral	Partially disagree	Agree	Agree	Kinda agree	Neutral	Kinda agree	Agree	Kinda agree	Neutral	Neutral	Neutral
Female	First year of university	21	yes	56	1.52	24.2	Elementary school and below	Some matches	Some matches	Some matches	Some matches	Some matches	Some matches	Some matches	Some matches	Kinda agree	Partially disagree	Kinda agree	Neutral	Kinda agree	Agree	Agree	Agree	Kinda agree	Agree	Agree	Agree	Kinda agree	Agree	Kinda agree	Kinda agree	Agree	Kinda agree
Male	First year of university	19	no	54	1.76	17.4	Junior High School	Some matches	Some matches	Some matches	I can't tell	Some matches	Some matches	I can't tell	Some matches	Kinda agree	Neutral	Kinda agree	Partially disagree	Neutral	Kinda agree	Kinda agree	Kinda agree	Agree	Agree	Neutral	Agree	Kinda agree	Kinda agree	Kinda agree	Kinda agree	Kinda agree	Kinda agree
Female	First year of university	19	no	51	1.61	19.7	Elementary school and below	Some matches	I can't tell	Some matches	Some matches	Some matches	Some matches	Some matches	Some matches	Neutral	Neutral	Neutral	Neutral	Partially disagree	Kinda agree	Neutral	Strongly agree	Strongly agree	Strongly agree	Strongly agree	Neutral	Neutral	Neutral	Strongly agree	Kinda agree	Neutral	Neutral
Female	First year of university	18	no	57	1.63	21.5	Elementary school and below	I can't tell	Some matches	Some matches	Some matches	Some matches	Some matches	I can't tell	I can't tell	Neutral	Kinda agree	Neutral	Kinda agree	Neutral	Neutral	Kinda agree	Kinda agree	Agree	Kinda agree	Kinda agree	Agree	Kinda agree	Kinda agree	Kinda agree	Kinda agree	Kinda agree	Kinda agree
Female	First year of university	18	no	58	1.64	21.6	Elementary school and below	Some discrepancies	I can't tell	I can't tell	Some matches	Some matches	I can't tell	I can't tell	Some discrepancies	Neutral	Kinda agree	Partially disagree	Partially disagree	Strongly disagree	Agree	Kinda agree	Agree	Kinda agree	Agree	Agree	Agree	Kinda agree	Agree	Kinda agree	Neutral	Kinda agree	Kinda agree
Female	First year of university	18	no	48	1.62	18.3	Elementary school and below	I can't tell	Some matches	Some matches	Some matches	Some matches	I can't tell	I can't tell	I can't tell	Disagree	Disagree	Disagree	Disagree	Partially disagree	Neutral	Kinda agree	Kinda agree	Agree	Agree	Partially disagree	Neutral	Kinda agree	Kinda agree	Kinda agree	Partially disagree	Kinda agree	Neutral
Female	First year of university	18	no	62	1.72	21	Elementary school and below	Some discrepancies	Some discrepancies	Some discrepancies	Some discrepancies	I can't tell	I can't tell	I can't tell	I can't tell	Kinda agree	Kinda agree	Partially disagree	Agree	Agree	Disagree	Agree	Strongly agree	Strongly agree	Strongly agree	Strongly agree	Strongly agree	Strongly agree	Strongly agree	Strongly agree	Strongly agree	Strongly agree	Strongly agree
Female	First year of university	18	no	62	1.65	22.8	Junior High School	I can't tell	Some matches	I can't tell	I can't tell	Some matches	I can't tell	Perfect match	I can't tell	Strongly agree	Neutral	Neutral	Neutral	Neutral	Strongly agree	Strongly agree	Strongly agree	Strongly agree	Strongly agree	Strongly agree	Strongly agree	Neutral	Strongly agree	Strongly agree	Neutral	Strongly agree	Strongly agree
Female	First year of university	18	yes	55	1.51	24.1	Junior High School	Perfect match	I can't tell	I can't tell	I can't tell	Some matches	Some matches	Some matches	Some matches	Kinda agree	Kinda agree	Agree	Neutral	Agree	Agree	Agree	Kinda agree	Strongly agree	Agree	Agree	Neutral	Kinda agree	Kinda agree	Kinda agree	Kinda agree	Neutral	Kinda agree
Female	First year of university	20	no	47	1.55	19.6	Elementary school and below	I can't tell	I can't tell	I can't tell	I can't tell	I can't tell	I can't tell	I can't tell	I can't tell	Neutral	Partially disagree	Disagree	Neutral	Partially disagree	Partially disagree	Neutral	Partially disagree	Partially disagree	Partially disagree	Partially disagree	Partially disagree	Partially disagree	Partially disagree	Partially disagree	Partially disagree	Neutral	Neutral
Female	First year of university	18	yes	45	1.6	17.6	High school	I can't tell	Some matches	Some matches	Some matches	Some matches	Some matches	Some matches	Some matches	Neutral	Partially disagree	Neutral	Partially disagree	Neutral	Neutral	Partially disagree	Neutral	Kinda agree	Neutral	Neutral	Neutral	Neutral	Partially disagree	Neutral	Neutral	Neutral	Neutral
Female	First year of university	19	no	50	1.65	18.4	Junior High School	Some matches	I can't tell	Some matches	I can't tell	Some matches	I can't tell	Some matches	I can't tell	Disagree	Neutral	Partially disagree	Neutral	Kinda agree	Kinda agree	Kinda agree	Kinda agree	Strongly agree	Strongly agree	Strongly agree	Kinda agree	Kinda agree	Agree	Agree	Partially disagree	Neutral	Kinda agree
Female	First year of university	18	yes	45	1.58	18	Elementary school and below	I can't tell	I can't tell	Some discrepancies	Some matches	Some matches	Some matches	Some matches	Some matches	Neutral	Kinda agree	Partially disagree	Strongly disagree	Agree	Strongly agree	Strongly agree	Strongly agree	Strongly agree	Strongly agree	Strongly agree	Strongly agree	Strongly agree	Strongly agree	Strongly agree	Neutral	Strongly agree	Kinda agree
Female	First year of university	18	yes	52	1.6	20.3	Elementary school and below	Some matches	Some matches	Some matches	Some matches	Some matches	Some matches	Some matches	I can't tell	Kinda agree	Kinda agree	Disagree	Kinda agree	Partially disagree	Kinda agree	Kinda agree	Agree	Strongly agree	Agree	Agree	Agree	Kinda agree	Agree	Agree	Partially disagree	Agree	Kinda agree
Female	First year of university	19	no	55	1.5	24.4	Elementary school and below	Some matches	Some matches	Some matches	Some matches	Some matches	Some matches	Some matches	I can't tell	Strongly disagree	Kinda agree	Partially disagree	Strongly disagree	Neutral	Neutral	Strongly agree	Strongly agree	Strongly agree	Neutral	Strongly agree	Neutral	Partially disagree	Kinda agree	Strongly agree	Strongly disagree	Neutral	Neutral
Female	First year of university	18	no	59	1.56	24.2	Junior High School	Some matches	Some discrepancies	Perfect match	I can't tell	Some matches	Some matches	Perfect match	Some matches	Kinda agree	Neutral	Agree	Kinda agree	Neutral	Kinda agree	Kinda agree	Agree	Agree	Strongly agree	Agree	Strongly agree	Strongly agree	Kinda agree	Agree	Agree	Strongly agree	Strongly agree
Female	First year of university	18	yes	53	1.58	21.2	High school	Some matches	Some matches	Some matches	Some matches	Some matches	Some matches	Some matches	Some matches	Neutral	Kinda agree	Kinda agree	Disagree	Kinda agree	Kinda agree	Kinda agree	Agree	Strongly agree	Agree	Agree	Agree	Kinda agree	Agree	Agree	Agree	Agree	Agree
Female	First year of university	20	no	60	1.72	20.3	Junior High School	I can't tell	I can't tell	I can't tell	I can't tell	I can't tell	Perfect match	I can't tell	I can't tell	Neutral	Neutral	Neutral	Strongly disagree	Neutral	Neutral	Agree	Neutral	Strongly agree	Strongly agree	Strongly agree	Strongly agree	Strongly agree	Strongly agree	Neutral	Neutral	Neutral	Neutral
Female	First year of university	19	yes	59	1.62	22.5	Elementary school and below	Some matches	Perfect match	Perfect match	Perfect match	Perfect match	Perfect match	Perfect match	Perfect match	Kinda agree	Neutral	Partially disagree	Partially disagree	Agree	Neutral	Partially disagree	Agree	Agree	Strongly agree	Agree	Agree	Kinda agree	Kinda agree	Agree	Kinda agree	Kinda agree	Kinda agree
Female	First year of university	17	no	62	1.7	21.5	High school	I can't tell	I can't tell	I can't tell	Perfect match	I can't tell	I can't tell	Some matches	I can't tell	Neutral	Agree	Disagree	Kinda agree	Disagree	Neutral	Agree	Agree	Partially disagree	Neutral	Neutral	Strongly agree	Kinda agree	Agree	Kinda agree	Partially disagree	Kinda agree	Kinda agree
Female	First year of university	18	yes	51	1.6	19.9	Junior High School	Perfect match	Some matches	Perfect match	I can't tell	Some matches	Some matches	I can't tell	I can't tell	Neutral	Agree	Kinda agree	Partially disagree	Agree	Partially disagree	Agree	Kinda agree	Agree	Partially disagree	Partially disagree	Kinda agree	Kinda agree	Strongly agree	Agree	Agree	Agree	Agree
Female	First year of university	18	no	55	1.68	19.5	Junior college/ above	Some matches	Some matches	Perfect match	Some matches	Some matches	I can't tell	I can't tell	Perfect match	Kinda agree	Partially disagree	Kinda agree	Kinda agree	Partially disagree	Agree	Agree	Strongly agree	Agree	Kinda agree	Agree	Kinda agree	Disagree	Kinda agree	Kinda agree	Strongly agree	Strongly agree	Strongly agree
Female	First year of university	18	yes	50	1.64	18.6	Junior High School	Some matches	Some matches	Some matches	Some matches	Some matches	Some matches	Some matches	Some matches	Neutral	Neutral	Neutral	Neutral	Neutral	Neutral	Neutral	Neutral	Neutral	Neutral	Neutral	Neutral	Neutral	Neutral	Neutral	Neutral	Neutral	Neutral
Male	First year of university	18	no	76	1.86	22	High school	Some matches	I can't tell	Some matches	Some matches	Some matches	Some matches	Some matches	Some matches	Strongly agree	Neutral	Strongly disagree	Strongly disagree	Strongly agree	Neutral	Strongly agree	Agree	Strongly agree	Kinda agree	Strongly agree	Neutral	Neutral	Neutral	Partially disagree	Strongly agree	Agree	Kinda agree
Female	First year of university	18	yes	55	1.51	24.1	Junior High School	Some matches	Perfect match	Some matches	Perfect match	Perfect match	Some matches	Some matches	Perfect match	Strongly agree	Strongly agree	Agree	Agree	Agree	Kinda agree	Agree	Kinda agree	Kinda agree	Kinda agree	Agree	Agree	Kinda agree	Kinda agree	Agree	Agree	Agree	Agree
Male	First year of university	20	yes	57	1.8	17.6	Elementary school and below	Perfect match	Perfect match	Perfect match	Perfect match	Perfect match	I can't tell	Some matches	Some matches	Partially disagree	Kinda agree	Partially disagree	Partially disagree	Strongly agree	Strongly agree	Agree	Strongly agree	Strongly agree	Strongly agree	Strongly agree	Strongly agree	Strongly agree	Neutral	Strongly agree	Strongly agree	Strongly agree	Strongly agree
Female	First year of university	19	yes	50	1.63	18.8	Elementary school and below	Some matches	I can't tell	I can't tell	I can't tell	I can't tell	Some matches	Some matches	I can't tell	Neutral	Kinda agree	Neutral	Neutral	Kinda agree	Kinda agree	Kinda agree	Agree	Agree	Agree	Agree	Agree	Kinda agree	Agree	Agree	Kinda agree	Agree	Agree
Male	Second year of university	20	no	55	1.74	18.2	Elementary school and below	Some matches	Some matches	Some matches	Some matches	Some matches	Some matches	Some matches	Some matches	Strongly agree	Strongly agree	Neutral	Disagree	Strongly agree	Strongly agree	Strongly agree	Strongly agree	Strongly agree	Strongly agree	Strongly agree	Strongly agree	Strongly agree	Strongly agree	Strongly agree	Strongly agree	Strongly agree	Strongly agree
Female	Second year of university	19	no	46	1.58	18.4	Elementary school and below	I can't tell	Some matches	Some discrepancies	Some discrepancies	I can't tell	Some discrepancies	I can't tell	I can't tell	Agree	Agree	Neutral	Partially disagree	Strongly agree	Strongly agree	Strongly agree	Kinda agree	Neutral	Kinda agree	Neutral	Agree	Strongly agree	Agree	Strongly agree	Partially disagree	Kinda agree	Neutral
Female	Second year of university	20	no	50	1.62	19.1	Elementary school and below	Some matches	Some matches	Some matches	Some matches	Some matches	Some matches	Some matches	Some matches	Kinda agree	Kinda agree	Partially disagree	Neutral	Kinda agree	Neutral	Kinda agree	Kinda agree	Neutral	Neutral	Neutral	Neutral	Kinda agree	Kinda agree	Kinda agree	Kinda agree	Kinda agree	Kinda agree
Male	First year of university	19	yes	56	1.68	19.8	Elementary school and below	Perfect match	Perfect match	Perfect match	Perfect match	Perfect match	Perfect match	Perfect match	Perfect match	Strongly agree	Strongly agree	Neutral	Kinda agree	Kinda agree	Kinda agree	Kinda agree	Kinda agree	Partially disagree	Neutral	Kinda agree	Kinda agree	Kinda agree	Kinda agree	Kinda agree	Kinda agree	Kinda agree	Kinda agree
Female	First year of university	19	no	47	1.63	17.7	Elementary school and below	Perfect match	Perfect match	Perfect match	Perfect match	Perfect match	Perfect match	Perfect match	Perfect match	Strongly agree	Strongly agree	Strongly agree	Strongly agree	Strongly agree	Strongly agree	Strongly agree	Strongly agree	Strongly agree	Strongly agree	Strongly agree	Strongly agree	Strongly agree	Strongly agree	Strongly agree	Strongly agree	Strongly agree	Strongly agree
Female	First year of university	20	yes	52	1.6	20.3	Elementary school and below	Some matches	I can't tell	I can't tell	I can't tell	I can't tell	Some matches	Some matches	I can't tell	Strongly agree	Kinda agree	Kinda agree	Strongly agree	Neutral	Strongly agree	Strongly agree	Strongly agree	Strongly agree	Strongly agree	Strongly agree	Strongly agree	Strongly agree	Strongly agree	Strongly agree	Strongly agree	Strongly agree	Strongly agree
Female	First year of university	20	yes	40	1.5	17.8	Elementary school and below	I can't tell	I can't tell	I can't tell	I can't tell	I can't tell	I can't tell	I can't tell	I can't tell	Partially disagree	Partially disagree	Partially disagree	Neutral	Neutral	Partially disagree	Neutral	Neutral	Neutral	Neutral	Neutral	Neutral	Neutral	Neutral	Neutral	Neutral	Neutral	Neutral
Male	First year of university	19	yes	79	1.83	23.6	High school	I can't tell	I can't tell	I can't tell	I can't tell	I can't tell	I can't tell	I can't tell	I can't tell	Strongly agree	Agree	Strongly agree	Strongly agree	Strongly agree	Strongly agree	Strongly agree	Strongly agree	Strongly agree	Strongly agree	Strongly agree	Strongly agree	Strongly agree	Strongly agree	Strongly agree	Agree	Agree	Kinda agree
Female	Second year of university	21	no	42	1.58	16.8	Elementary school and below	Some matches	I can't tell	I can't tell	I can't tell	I can't tell	Some matches	Some matches	I can't tell	Kinda agree	Neutral	Neutral	Neutral	Agree	Neutral	Kinda agree	Strongly agree	Kinda agree	Kinda agree	Agree	Strongly agree	Strongly agree	Strongly agree	Kinda agree	Partially disagree	Partially disagree	Partially disagree
Female	First year of university	19	no	51	1.7	17.6	Junior High School	I can't tell	Some matches	Some matches	Some matches	Some matches	Some matches	Some matches	Some matches	Partially disagree	Neutral	Strongly disagree	Partially disagree	Partially disagree	Partially disagree	Partially disagree	Neutral	Partially disagree	Partially disagree	Partially disagree	Partially disagree	Neutral	Kinda agree	Neutral	Neutral	Neutral	Partially disagree
Female	First year of university	18	no	61	1.68	21.6	Elementary school and below	Some matches	Some matches	Some matches	Some matches	Perfect match	Some matches	Perfect match	Perfect match	Strongly agree	Strongly agree	Kinda agree	Partially disagree	Neutral	Neutral	Kinda agree	Kinda agree	Kinda agree	Neutral	Kinda agree	Neutral	Neutral	Kinda agree	Kinda agree	Neutral	Kinda agree	Neutral
Female	First year of university	19	no	65	1.58	26	Elementary school and below	Some matches	Some matches	Some matches	Some matches	Some matches	Some matches	Perfect match	Some matches	Neutral	Neutral	Neutral	Neutral	Neutral	Neutral	Kinda agree	Neutral	Agree	Kinda agree	Agree	Kinda agree	Neutral	Kinda agree	Neutral	Neutral	Neutral	Neutral
Female	First year of university	18	no	64	1.63	24.1	Junior college/ above	Some matches	I can't tell	Some matches	Some matches	Some matches	Some matches	Some matches	Some matches	Kinda agree	Agree	Neutral	Kinda agree	Neutral	Neutral	Kinda agree	Neutral	Neutral	Neutral	Neutral	Neutral	Neutral	Neutral	Neutral	Neutral	Neutral	Neutral
Female	First year of university	19	no	48	1.56	19.7	Junior High School	Some matches	Some matches	Perfect match	I can't tell	Some matches	I can't tell	Some matches	Some matches	Agree	Kinda agree	Agree	Agree	Strongly agree	Kinda agree	Agree	Agree	Agree	Agree	Agree	Agree	Kinda agree	Neutral	Kinda agree	Agree	Agree	Agree
Female	First year of university	18	no	75	1.6	29.3	Elementary school and below	Perfect match	Perfect match	Perfect match	Perfect match	Perfect match	Perfect match	Perfect match	Perfect match	Kinda agree	Kinda agree	Kinda agree	Kinda agree	Kinda agree	Kinda agree	Kinda agree	Kinda agree	Neutral	Neutral	Neutral	Neutral	Kinda agree	Kinda agree	Kinda agree	Neutral	Neutral	Kinda agree
Female	First year of university	18	no	58	1.63	21.8	Elementary school and below	I can't tell	I can't tell	I can't tell	I can't tell	I can't tell	I can't tell	I can't tell	I can't tell	Strongly agree	Agree	Neutral	Partially disagree	Strongly disagree	Kinda agree	Strongly agree	Agree	Strongly agree	Kinda agree	Strongly agree	Kinda agree	Kinda agree	Kinda agree	Neutral	Kinda agree	Kinda agree	Kinda agree
Female	First year of university	18	yes	66	1.69	23.1	High school	Some matches	I can't tell	Some matches	I can't tell	I can't tell	Some matches	I can't tell	Some matches	Strongly disagree	Agree	Disagree	Neutral	Strongly agree	Kinda agree	Neutral	Agree	Agree	Agree	Agree	Kinda agree	Kinda agree	Partially disagree	Neutral	Partially disagree	Neutral	Neutral
Male	First year of university	19	yes	60	1.68	21.3	Elementary school and below	Very inconsistent	Very inconsistent	Very inconsistent	Very inconsistent	Very inconsistent	Very inconsistent	Very inconsistent	Very inconsistent	Neutral	Agree	Agree	Agree	Neutral	Agree	Agree	Agree	Agree	Strongly agree	Kinda agree	Neutral	Kinda agree	Kinda agree	Kinda agree	Strongly agree	Strongly agree	Strongly agree
Female	First year of university	18	no	45	1.55	18.7	Junior High School	Some matches	Some matches	Some matches	Some matches	Some matches	Perfect match	Some matches	Some matches	Neutral	Neutral	Partially disagree	Kinda agree	Disagree	Agree	Agree	Strongly agree	Strongly agree	Strongly agree	Strongly agree	Agree	Kinda agree	Neutral	Agree	Agree	Agree	Kinda agree
Female	First year of university	18	no	48	1.65	17.6	Junior High School	Perfect match	Perfect match	Perfect match	Perfect match	Perfect match	I can't tell	I can't tell	Perfect match	Neutral	Neutral	Disagree	Disagree	Neutral	Partially disagree	Neutral	Strongly agree	Strongly agree	Strongly agree	Strongly agree	Strongly agree	Strongly agree	Neutral	Strongly agree	Strongly agree	Strongly agree	Strongly agree
Female	First year of university	18	yes	50	1.6	19.5	High school	Perfect match	Perfect match	Perfect match	Perfect match	Perfect match	Perfect match	Perfect match	Perfect match	Neutral	Neutral	Neutral	Neutral	Neutral	Neutral	Neutral	Neutral	Neutral	Neutral	Neutral	Neutral	Neutral	Neutral	Neutral	Neutral	Neutral	Neutral
Male	First year of university	19	no	54	1.68	19.1	High school	I can't tell	I can't tell	Some matches	Some matches	Some matches	Some matches	Some matches	Some matches	Partially disagree	Kinda agree	Agree	Neutral	Kinda agree	Kinda agree	Partially disagree	Agree	Kinda agree	Neutral	Kinda agree	Agree	Partially disagree	Kinda agree	Kinda agree	Kinda agree	Agree	Kinda agree
Male	First year of university	19	no	50	1.75	16.3	Junior High School	Some matches	Some matches	Some matches	Some matches	Some matches	Some matches	I can't tell	I can't tell	Strongly disagree	Agree	Neutral	Kinda agree	Kinda agree	Agree	Strongly agree	Strongly agree	Neutral	Neutral	Agree	Agree	Kinda agree	Agree	Agree	Kinda agree	Neutral	Kinda agree
Female	First year of university	18	yes	53	1.5	23.6	Junior High School	Some matches	Some matches	Some matches	Some matches	Some matches	Some matches	Some matches	Some matches	Neutral	Neutral	Partially disagree	Partially disagree	Partially disagree	Kinda agree	Kinda agree	Kinda agree	Strongly agree	Kinda agree	Strongly agree	Kinda agree	Kinda agree	Kinda agree	Kinda agree	Neutral	Kinda agree	Neutral
Male	First year of university	20	no	50	1.67	17.9	Junior High School	Some matches	Some matches	I can't tell	I can't tell	Some matches	Some matches	I can't tell	I can't tell	Strongly agree	Strongly agree	Kinda agree	Kinda agree	Strongly agree	Strongly agree	Strongly agree	Strongly agree	Strongly agree	Strongly agree	Strongly agree	Strongly agree	Strongly agree	Strongly agree	Strongly agree	Strongly agree	Strongly agree	Strongly agree
Female	First year of university	20	yes	39	1.48	17.8	Elementary school and below	Some matches	Some matches	Perfect match	Perfect match	Some matches	Some matches	I can't tell	I can't tell	Neutral	Kinda agree	Partially disagree	Disagree	Neutral	Kinda agree	Kinda agree	Kinda agree	Neutral	Partially disagree	Kinda agree	Kinda agree	Kinda agree	Neutral	Neutral	Neutral	Agree	Kinda agree
Female	First year of university	19	no	49	1.43	24	Elementary school and below	Some matches	Some matches	Some matches	I can't tell	Some matches	Some matches	Some matches	I can't tell	Kinda agree	Kinda agree	Neutral	Neutral	Kinda agree	Kinda agree	Agree	Agree	Agree	Kinda agree	Kinda agree	Agree	Kinda agree	Agree	Kinda agree	Kinda agree	Kinda agree	Neutral
Male	First year of university	19	no	55	1.73	18.4	Junior High School	I can't tell	I can't tell	I can't tell	Some matches	Some matches	I can't tell	Some matches	Some matches	Partially disagree	Kinda agree	Partially disagree	Partially disagree	Kinda agree	Neutral	Kinda agree	Kinda agree	Kinda agree	Kinda agree	Kinda agree	Neutral	Neutral	Neutral	Kinda agree	Neutral	Kinda agree	Kinda agree
Female	First year of university	18	no	58	1.66	21	Elementary school and below	I can't tell	Some matches	I can't tell	Some matches	Some matches	I can't tell	I can't tell	I can't tell	Neutral	Neutral	Strongly disagree	Partially disagree	Disagree	Kinda agree	Kinda agree	Strongly agree	Strongly agree	Agree	Kinda agree	Strongly agree	Strongly agree	Strongly agree	Neutral	Neutral	Neutral	Partially disagree
Male	First year of university	19	yes	52	1.7	18	Elementary school and below	I can't tell	I can't tell	I can't tell	Some matches	Some matches	Some matches	Some matches	I can't tell	Kinda agree	Partially disagree	Disagree	Disagree	Neutral	Partially disagree	Neutral	Kinda agree	Kinda agree	Kinda agree	Agree	Kinda agree	Neutral	Kinda agree	Agree	Kinda agree	Kinda agree	Kinda agree
Female	First year of university	19	yes	44	1.57	17.9	Elementary school and below	I can't tell	I can't tell	I can't tell	I can't tell	I can't tell	I can't tell	I can't tell	I can't tell	Neutral	Neutral	Partially disagree	Partially disagree	Neutral	Neutral	Agree	Neutral	Kinda agree	Neutral	Neutral	Neutral	Neutral	Neutral	Neutral	Neutral	Kinda agree	Neutral
Female	First year of university	18	yes	73	1.6	28.5	Junior High School	Some matches	Some matches	Some matches	I can't tell	I can't tell	I can't tell	I can't tell	I can't tell	Agree	Neutral	Kinda agree	Neutral	Agree	Kinda agree	Agree	Neutral	Agree	Kinda agree	Kinda agree	Agree	Neutral	Neutral	Neutral	Neutral	Partially disagree	Partially disagree
Female	First year of university	19	yes	42	1.61	16.2	Junior college/ above	Some matches	Some matches	Some matches	Some matches	Some matches	Some matches	Some matches	I can't tell	Partially disagree	Agree	Neutral	Strongly agree	Neutral	Kinda agree	Agree	Neutral	Strongly agree	Neutral	Strongly agree	Disagree	Partially disagree	Kinda agree	Kinda agree	Neutral	Neutral	Partially disagree
Female	First year of university	19	yes	53	1.5	23.6	Elementary school and below	Some matches	I can't tell	Some discrepancies	I can't tell	Some matches	I can't tell	Some matches	Some discrepancies	Strongly disagree	Partially disagree	Disagree	Neutral	Kinda agree	Agree	Strongly agree	Agree	Agree	Agree	Agree	Agree	Kinda agree	Strongly agree	Agree	Disagree	Disagree	Agree
Female	First year of university	18	no	49	1.58	19.6	Junior High School	Some matches	Some matches	Some matches	Some matches	Perfect match	Some matches	Some matches	Some matches	Kinda agree	Strongly disagree	Neutral	Neutral	Strongly disagree	Strongly disagree	Kinda agree	Kinda agree	Kinda agree	Neutral	Agree	Kinda agree	Neutral	Kinda agree	Neutral	Kinda agree	Neutral	Kinda agree
Female	First year of university	18	yes	48	1.45	22.8	Junior High School	I can't tell	I can't tell	I can't tell	I can't tell	I can't tell	Some matches	Some matches	I can't tell	Kinda agree	Strongly agree	Neutral	Partially disagree	Kinda agree	Agree	Kinda agree	Strongly agree	Strongly agree	Strongly agree	Strongly agree	Strongly agree	Strongly agree	Neutral	Strongly agree	Strongly agree	Strongly agree	Strongly agree
Female	First year of university	19	yes	60	1.65	22	Elementary school and below	Some matches	Some matches	Some matches	Some matches	Some matches	I can't tell	I can't tell	Some discrepancies	Partially disagree	Kinda agree	Neutral	Neutral	Disagree	Agree	Neutral	Strongly agree	Agree	Strongly agree	Strongly agree	Agree	Kinda agree	Strongly agree	Strongly agree	Strongly agree	Strongly agree	Strongly agree
Female	First year of university	21	no	54	1.65	19.8	No idea	Some matches	Some discrepancies	Some matches	Some matches	I can't tell	Some matches	Some discrepancies	I can't tell	Strongly agree	Strongly agree	Kinda agree	Kinda agree	Neutral	Kinda agree	Neutral	Kinda agree	Kinda agree	Kinda agree	Kinda agree	Strongly agree	Neutral	Kinda agree	Kinda agree	Neutral	Agree	Kinda agree
Male	First year of university	20	yes	62	1.7	21.5	Elementary school and below	Some matches	I can't tell	Some matches	Some matches	I can't tell	Some matches	Some matches	Some matches	Neutral	Neutral	Neutral	Neutral	Neutral	Neutral	Neutral	Neutral	Neutral	Neutral	Neutral	Neutral	Neutral	Neutral	Neutral	Kinda agree	Kinda agree	Neutral
Male	First year of university	19	no	60	1.71	20.5	Junior High School	Some matches	Some matches	Some matches	Some matches	Some matches	Some matches	Some matches	Some matches	Kinda agree	Neutral	Neutral	Partially disagree	Strongly agree	Partially disagree	Agree	Agree	Strongly agree	Kinda agree	Neutral	Agree	Kinda agree	Strongly agree	Strongly agree	Kinda agree	Neutral	Neutral
Female	First year of university	19	yes	44	1.55	18.3	Elementary school and below	Some matches	Some matches	Some matches	Some matches	Some matches	Some matches	Some matches	Some matches	Neutral	Kinda agree	Disagree	Disagree	Neutral	Kinda agree	Agree	Neutral	Strongly agree	Kinda agree	Strongly agree	Agree	Kinda agree	Kinda agree	Kinda agree	Neutral	Kinda agree	Partially disagree
Female	First year of university	18	yes	47	1.67	16.9	Junior High School	Some matches	Some matches	Some matches	Some discrepancies	I can't tell	Some matches	Some matches	I can't tell	Kinda agree	Kinda agree	Partially disagree	Kinda agree	Neutral	Neutral	Agree	Strongly agree	Strongly agree	Agree	Strongly agree	Strongly agree	Strongly agree	Strongly agree	Agree	Neutral	Kinda agree	Strongly agree
Female	First year of university	18	no	56	1.6	21.9	Elementary school and below	Some matches	Some matches	I can't tell	Some matches	Some matches	Some matches	Some matches	I can't tell	Partially disagree	Neutral	Partially disagree	Disagree	Strongly disagree	Kinda agree	Agree	Neutral	Neutral	Neutral	Neutral	Neutral	Neutral	Kinda agree	Partially disagree	Neutral	Kinda agree	Neutral
Female	First year of university	19	no	56	1.58	22.4	Junior High School	Some matches	Some matches	Some matches	Some matches	Some matches	Some matches	Some matches	Some matches	Kinda agree	Kinda agree	Kinda agree	Kinda agree	Kinda agree	Kinda agree	Kinda agree	Kinda agree	Kinda agree	Kinda agree	Kinda agree	Kinda agree	Kinda agree	Kinda agree	Kinda agree	Kinda agree	Kinda agree	Kinda agree
Female	First year of university	18	no	55	1.53	23.5	Elementary school and below	Some matches	Some matches	Some matches	Some matches	Some matches	Some matches	Some matches	Some matches	Kinda agree	Kinda agree	Neutral	Partially disagree	Partially disagree	Kinda agree	Kinda agree	Kinda agree	Kinda agree	Kinda agree	Kinda agree	Kinda agree	Kinda agree	Kinda agree	Kinda agree	Kinda agree	Kinda agree	Kinda agree
Male	First year of university	18	yes	55	1.67	19.7	Junior college/ above	I can't tell	Some matches	Some discrepancies	Some matches	Some matches	Some discrepancies	Some matches	I can't tell	Strongly agree	Strongly agree	Kinda agree	Kinda agree	Kinda agree	Kinda agree	Kinda agree	Kinda agree	Kinda agree	Kinda agree	Kinda agree	Kinda agree	Kinda agree	Kinda agree	Kinda agree	Kinda agree	Kinda agree	Kinda agree
Female	First year of university	18	yes	54	1.5	24	Elementary school and below	Some matches	Some matches	Some matches	Some matches	Some matches	Some matches	Some matches	Some matches	Neutral	Kinda agree	Disagree	Neutral	Agree	Neutral	Agree	Kinda agree	Agree	Kinda agree	Agree	Kinda agree	Kinda agree	Agree	Agree	Kinda agree	Kinda agree	Agree
Male	First year of university	19	yes	70	1.77	22.3	Junior High School	Some matches	Some matches	Some matches	Perfect match	Some matches	Some matches	Some matches	Some matches	Kinda agree	Disagree	Strongly agree	Disagree	Agree	Disagree	Agree	Disagree	Strongly agree	Kinda agree	Disagree	Agree	Kinda agree	Neutral	Disagree	Disagree	Agree	Agree
Male	First year of university	18	no	67	1.78	21.1	High school	Perfect match	I can't tell	Some matches	Some matches	Some matches	Perfect match	Perfect match	Some matches	Neutral	Agree	Kinda agree	Strongly agree	Kinda agree	Kinda agree	Strongly agree	Strongly agree	Strongly agree	Disagree	Strongly agree	Strongly agree	Strongly agree	Strongly agree	Strongly agree	Kinda agree	Neutral	Strongly agree
Male	Second year of university	19	no	55	1.67	19.7	Elementary school and below	I can't tell	Some matches	Some matches	Some matches	Some matches	I can't tell	Some matches	Some matches	Kinda agree	Kinda agree	Neutral	Kinda agree	Kinda agree	Kinda agree	Agree	Kinda agree	Agree	Agree	Agree	Kinda agree	Kinda agree	Neutral	Kinda agree	Agree	Kinda agree	Kinda agree
Male	First year of university	19	yes	54	1.68	19.1	Elementary school and below	Some matches	Some matches	Some matches	Some matches	Some matches	Some matches	Some matches	Some matches	Partially disagree	Kinda agree	Agree	Neutral	Kinda agree	Kinda agree	Strongly agree	Kinda agree	Agree	Disagree	Kinda agree	Neutral	Neutral	Disagree	Strongly agree	Kinda agree	Neutral	Kinda agree
Male	First year of university	19	yes	63	1.66	22.9	Elementary school and below	Some matches	Some matches	Some matches	Some matches	Some matches	Some matches	Some matches	Some matches	Kinda agree	Kinda agree	Partially disagree	Strongly disagree	Neutral	Neutral	Neutral	Neutral	Neutral	Neutral	Neutral	Neutral	Neutral	Neutral	Neutral	Neutral	Neutral	Neutral
Male	First year of university	17	yes	65	1.6	25.4	Elementary school and below	Some matches	Some matches	Some matches	Some matches	Some matches	Some matches	Some matches	Some matches	Partially disagree	Kinda agree	Neutral	Neutral	Neutral	Neutral	Neutral	Neutral	Neutral	Neutral	Neutral	Neutral	Neutral	Neutral	Neutral	Neutral	Neutral	Neutral
Female	First year of university	18	no	43	1.56	17.7	Junior High School	Some matches	I can't tell	I can't tell	Some discrepancies	I can't tell	Some matches	Some matches	Some matches	Kinda agree	Neutral	Neutral	Disagree	Agree	Neutral	Strongly agree	Strongly agree	Agree	Partially disagree	Kinda agree	Agree	Kinda agree	Strongly agree	Agree	Neutral	Kinda agree	Agree
Male	First year of university	18	yes	48	1.72	16.2	High school	I can't tell	I can't tell	Some matches	Some matches	Some matches	Some matches	Some matches	Some matches	Neutral	Agree	Neutral	Strongly agree	Strongly agree	Strongly agree	Strongly agree	Strongly agree	Strongly agree	Strongly agree	Strongly agree	Strongly agree	Strongly agree	Kinda agree	Kinda agree	Kinda agree	Strongly agree	Strongly agree
Female	First year of university	18	no	40	1.5	17.8	Junior High School	Some matches	Perfect match	Some matches	Some matches	I can't tell	Some matches	Some matches	Some matches	Strongly disagree	Kinda agree	Disagree	Kinda agree	Agree	Kinda agree	Strongly agree	Agree	Strongly agree	Agree	Strongly agree	Strongly agree	Strongly agree	Strongly agree	Agree	Agree	Kinda agree	Kinda agree
Female	First year of university	19	no	50	1.58	20	Elementary school and below	I can't tell	I can't tell	I can't tell	I can't tell	I can't tell	I can't tell	I can't tell	I can't tell	Kinda agree	Neutral	Neutral	Neutral	Neutral	Neutral	Neutral	Neutral	Neutral	Neutral	Neutral	Neutral	Neutral	Neutral	Neutral	Neutral	Neutral	Neutral
Male	First year of university	19	no	57	1.75	18.6	Junior High School	I can't tell	Perfect match	Perfect match	Some matches	Some matches	Some matches	Some matches	Some matches	Neutral	Kinda agree	Partially disagree	Neutral	Kinda agree	Agree	Strongly agree	Kinda agree	Kinda agree	Kinda agree	Neutral	Neutral	Kinda agree	Neutral	Kinda agree	Partially disagree	Neutral	Kinda agree
Male	Second year of university	19	yes	65	1.75	21.2	Elementary school and below	I can't tell	I can't tell	I can't tell	I can't tell	Some matches	Some matches	Some matches	Some matches	Strongly agree	Kinda agree	Strongly agree	Strongly disagree	Neutral	Neutral	Strongly agree	Neutral	Neutral	Neutral	Neutral	Neutral	Neutral	Neutral	Neutral	Neutral	Neutral	Neutral
Female	First year of university	19	no	40	1.5	17.8	Elementary school and below	Some matches	Some matches	Some matches	Some matches	Some matches	Some matches	Some matches	Some matches	Partially disagree	Kinda agree	Partially disagree	Partially disagree	Partially disagree	Kinda agree	Neutral	Kinda agree	Agree	Neutral	Kinda agree	Kinda agree	Kinda agree	Kinda agree	Kinda agree	Neutral	Kinda agree	Neutral
Male	First year of university	21	no	60	1.68	21.3	No idea	I can't tell	Some matches	I can't tell	I can't tell	Some matches	I can't tell	Some matches	Some matches	Strongly agree	Neutral	Neutral	Agree	Neutral	Kinda agree	Agree	Agree	Partially disagree	Agree	Agree	Agree	Neutral	Neutral	Agree	Neutral	Neutral	Agree
Female	Second year of university	21	yes	40	1.53	17.1	Elementary school and below	I can't tell	I can't tell	I can't tell	I can't tell	I can't tell	I can't tell	I can't tell	I can't tell	Strongly agree	Agree	Neutral	Neutral	Strongly agree	Kinda agree	Kinda agree	Kinda agree	Strongly agree	Strongly agree	Kinda agree	Kinda agree	Kinda agree	Agree	Kinda agree	Partially disagree	Neutral	Neutral
Male	First year of university	18	yes	90	1.76	29.1	High school	Some matches	Some matches	Some matches	I can't tell	Some matches	Some matches	I can't tell	I can't tell	Agree	Kinda agree	Strongly agree	Strongly agree	Neutral	Agree	Strongly agree	Strongly agree	Neutral	Strongly agree	Strongly agree	Strongly agree	Strongly agree	Strongly agree	Strongly agree	Strongly agree	Strongly agree	Strongly agree
Female	First year of university	18	yes	47	1.55	19.6	Junior High School	Some discrepancies	Some discrepancies	Some discrepancies	I can't tell	I can't tell	I can't tell	I can't tell	I can't tell	Partially disagree	Kinda agree	Neutral	Kinda agree	Strongly disagree	Neutral	Strongly agree	Strongly agree	Strongly agree	Strongly agree	Strongly agree	Strongly agree	Strongly agree	Strongly agree	Kinda agree	Partially disagree	Agree	Kinda agree
Male	First year of university	21	yes	52	1.58	20.8	Elementary school and below	Some matches	Some matches	Some matches	Perfect match	Perfect match	Some matches	Some matches	Some matches	Neutral	Kinda agree	Neutral	Partially disagree	Strongly agree	Strongly agree	Agree	Kinda agree	Strongly agree	Strongly agree	Agree	Strongly agree	Strongly agree	Strongly agree	Kinda agree	Strongly agree	Strongly agree	Strongly agree
Female	First year of university	19	no	49	1.65	18	Elementary school and below	Perfect match	Perfect match	Perfect match	Perfect match	Perfect match	Some matches	Some matches	Some matches	Partially disagree	Kinda agree	Partially disagree	Strongly disagree	Partially disagree	Kinda agree	Agree	Agree	Kinda agree	Kinda agree	Agree	Agree	Kinda agree	Kinda agree	Agree	Partially disagree	Kinda agree	Kinda agree
Female	First year of university	19	no	50	1.61	19.3	Elementary school and below	Perfect match	Perfect match	Perfect match	Perfect match	Perfect match	Some matches	Some matches	Some matches	Kinda agree	Neutral	Neutral	Strongly disagree	Kinda agree	Kinda agree	Kinda agree	Agree	Agree	Kinda agree	Strongly agree	Kinda agree	Kinda agree	Neutral	Kinda agree	Neutral	Neutral	Neutral
Male	First year of university	18	yes	64	1.7	22.1	Elementary school and below	I can't tell	Some matches	Some matches	Some matches	Some matches	Some matches	I can't tell	Some matches	Neutral	Agree	Partially disagree	Partially disagree	Strongly agree	Strongly agree	Strongly agree	Strongly agree	Strongly agree	Agree	Strongly agree	Strongly agree	Strongly agree	Partially disagree	Kinda agree	Agree	Kinda agree	Kinda agree
Female	First year of university	18	no	48	1.57	19.47	Elementary school and below	Some matches	Some matches	Some matches	Perfect match	Perfect match	Perfect match	Some matches	Perfect match	Neutral	Neutral	Partially disagree	Kinda agree	Strongly agree	Strongly agree	Strongly agree	Strongly agree	Strongly agree	Strongly agree	Strongly agree	Strongly agree	Strongly agree	Strongly agree	Agree	Strongly agree	Strongly agree	Strongly agree
Female	First year of university	17	yes	50	1.56	20.55	Elementary school and below	I can't tell	I can't tell	I can't tell	I can't tell	I can't tell	Some matches	Some matches	Some matches	Partially disagree	Neutral	Partially disagree	Partially disagree	Kinda agree	Neutral	Kinda agree	Agree	Kinda agree	Kinda agree	Kinda agree	Kinda agree	Kinda agree	Agree	Agree	Kinda agree	Kinda agree	Agree
Male	First year of university	18	yes	76	1.65	27.92	Elementary school and below	Some matches	I can't tell	I can't tell	I can't tell	I can't tell	I can't tell	I can't tell	I can't tell	Neutral	Kinda agree	Kinda agree	Agree	Kinda agree	Agree	Strongly agree	Kinda agree	Kinda agree	Kinda agree	Kinda agree	Kinda agree	Kinda agree	Kinda agree	Kinda agree	Kinda agree	Kinda agree	Neutral
Female	First year of university	19	no	49	1.61	18.9	Junior college/ above	Some matches	Some matches	Some matches	I can't tell	Some matches	I can't tell	I can't tell	Some discrepancies	Neutral	Kinda agree	Neutral	Kinda agree	Partially disagree	Kinda agree	Strongly agree	Kinda agree	Strongly agree	Kinda agree	Strongly agree	Agree	Partially disagree	Agree	Kinda agree	Neutral	Agree	Agree
Female	First year of university	18	yes	41	1.5	18.22	Elementary school and below	Some matches	Some matches	Some matches	Some matches	Some matches	Some matches	Some matches	Some matches	Agree	Neutral	Neutral	Kinda agree	Agree	Kinda agree	Agree	Kinda agree	Kinda agree	Neutral	Neutral	Kinda agree	Neutral	Neutral	Kinda agree	Neutral	Neutral	Kinda agree
Female	First year of university	20	no	59	1.6	23.05	Elementary school and below	Perfect match	Perfect match	Perfect match	Perfect match	Perfect match	Perfect match	I can't tell	Some matches	Strongly agree	Neutral	Neutral	Strongly agree	Strongly agree	Strongly agree	Strongly agree	Strongly agree	Strongly agree	Strongly agree	Strongly agree	Strongly agree	Strongly agree	Strongly agree	Strongly agree	Kinda agree	Strongly agree	Strongly agree
Male	First year of university	19	yes	57	1.67	20.44	Elementary school and below	Some matches	Some matches	I can't tell	Some matches	I can't tell	Some matches	I can't tell	Some matches	Neutral	Kinda agree	Disagree	Partially disagree	Disagree	Partially disagree	Kinda agree	Neutral	Kinda agree	Neutral	Kinda agree	Kinda agree	Kinda agree	Neutral	Neutral	Partially disagree	Partially disagree	Neutral
Female	Second year of university	19	no	60	1.6	23.44	Junior High School	Very inconsistent	Some discrepancies	I can't tell	I can't tell	I can't tell	Some discrepancies	Some discrepancies	Some matches	Kinda agree	Neutral	Neutral	Neutral	Kinda agree	Neutral	Kinda agree	Kinda agree	Agree	Strongly agree	Strongly agree	Neutral	Kinda agree	Neutral	Neutral	Kinda agree	Kinda agree	Kinda agree
Female	First year of university	20	yes	50	1.58	20.03	Elementary school and below	Some matches	Some matches	I can't tell	Some matches	I can't tell	Some matches	Some matches	Some matches	Kinda agree	Partially disagree	Kinda agree	Disagree	Neutral	Kinda agree	Agree	Kinda agree	Agree	Kinda agree	Kinda agree	Agree	Kinda agree	Agree	Kinda agree	Disagree	Neutral	Neutral
Female	First year of university	19	yes	50	1.5	22.22	Junior High School	I can't tell	Very inconsistent	I can't tell	I can't tell	Some matches	Some matches	Some matches	Some matches	Neutral	Neutral	Strongly disagree	Disagree	Kinda agree	Neutral	Agree	Kinda agree	Strongly agree	Agree	Agree	Kinda agree	Kinda agree	Strongly agree	Agree	Agree	Kinda agree	Agree
Female	First year of university	18	no	63	1.68	22.32	Elementary school and below	Some matches	Some matches	Some matches	Some matches	Some matches	Some matches	Some matches	Some matches	Neutral	Neutral	Kinda agree	Disagree	Kinda agree	Kinda agree	Kinda agree	Kinda agree	Agree	Kinda agree	Neutral	Neutral	Neutral	Neutral	Kinda agree	Kinda agree	Kinda agree	Kinda agree
Female	First year of university	19	no	48.5	1.58	19.43	Elementary school and below	Some matches	I can't tell	Some matches	Some matches	Some matches	I can't tell	Some matches	I can't tell	Kinda agree	Kinda agree	Kinda agree	Agree	Agree	Kinda agree	Strongly agree	Kinda agree	Kinda agree	Kinda agree	Agree	Kinda agree	Kinda agree	Kinda agree	Kinda agree	Kinda agree	Agree	Kinda agree
Female	Second year of university	20	no	68	1.63	25.59	High school	I can't tell	Some discrepancies	Some discrepancies	Some discrepancies	I can't tell	I can't tell	I can't tell	Very inconsistent	Agree	Agree	Neutral	Neutral	Neutral	Strongly agree	Strongly agree	Strongly agree	Strongly agree	Strongly agree	Strongly agree	Strongly agree	Strongly agree	Strongly agree	Agree	Neutral	Agree	Agree
Female	First year of university	18	no	48	1.59	18.99	Elementary school and below	Some matches	I can't tell	I can't tell	Some matches	I can't tell	Some matches	I can't tell	Perfect match	Agree	Neutral	Disagree	Disagree	Neutral	Agree	Kinda agree	Strongly agree	Agree	Neutral	Agree	Agree	Strongly agree	Strongly agree	Kinda agree	Kinda agree	Neutral	Partially disagree
Female	First year of university	18	no	65	1.66	23.59	Junior High School	Some matches	Some matches	Some matches	Some matches	Some matches	Some matches	Some matches	Some matches	Strongly agree	Strongly agree	Kinda agree	Kinda agree	Neutral	Strongly agree	Strongly agree	Strongly agree	Strongly agree	Strongly agree	Strongly agree	Strongly agree	Strongly agree	Strongly agree	Strongly agree	Agree	Strongly agree	Strongly agree
Female	First year of university	19	no	72	1.71	24.62	High school	Some matches	I can't tell	Some matches	Some matches	Some matches	I can't tell	I can't tell	Some matches	Strongly agree	Agree	Neutral	Strongly agree	Strongly agree	Strongly agree	Strongly agree	Strongly agree	Strongly agree	Strongly agree	Strongly agree	Strongly agree	Strongly agree	Strongly agree	Strongly agree	Strongly agree	Strongly agree	Strongly agree
Male	First year of university	19	yes	59	1.78	18.62	Elementary school and below	Some matches	Some matches	Some matches	Perfect match	Some matches	Some matches	Some matches	Some matches	Neutral	Kinda agree	Kinda agree	Kinda agree	Agree	Agree	Kinda agree	Agree	Kinda agree	Kinda agree	Agree	Kinda agree	Kinda agree	Agree	Kinda agree	Agree	Kinda agree	Kinda agree
Female	First year of university	19	no	49	1.61	18.9	Junior High School	I can't tell	Some matches	Some matches	Some matches	I can't tell	Some matches	Some matches	I can't tell	Agree	Agree	Agree	Neutral	Kinda agree	Neutral	Kinda agree	Agree	Kinda agree	Kinda agree	Agree	Agree	Kinda agree	Kinda agree	Kinda agree	Neutral	Kinda agree	Kinda agree
Female	First year of university	18	no	43	1.59	17.01	High school	I can't tell	I can't tell	Some matches	Some matches	Some matches	Some matches	I can't tell	I can't tell	Neutral	Neutral	Partially disagree	Kinda agree	Neutral	Neutral	Neutral	Neutral	Neutral	Neutral	Neutral	Neutral	Neutral	Neutral	Neutral	Neutral	Neutral	Neutral
Female	First year of university	19	yes	38	1.61	14.66	Elementary school and below	I can't tell	Some matches	Some matches	Some matches	Perfect match	Some matches	I can't tell	Some discrepancies	Partially disagree	Partially disagree	Neutral	Partially disagree	Partially disagree	Neutral	Neutral	Neutral	Kinda agree	Neutral	Partially disagree	Neutral	Neutral	Kinda agree	Kinda agree	Neutral	Kinda agree	Neutral
Female	First year of university	19	yes	65	1.55	27.06	Elementary school and below	Some matches	Some matches	Some matches	Some matches	Some matches	I can't tell	Perfect match	I can't tell	Kinda agree	Neutral	Strongly disagree	Agree	Partially disagree	Kinda agree	Disagree	Kinda agree	Kinda agree	Partially disagree	Partially disagree	Partially disagree	Kinda agree	Partially disagree	Kinda agree	Partially disagree	Partially disagree	Partially disagree
Female	First year of university	19	yes	45	1.68	15.94	Junior High School	I can't tell	Some matches	I can't tell	Some matches	Some matches	I can't tell	Some matches	Some discrepancies	Agree	Partially disagree	Neutral	Strongly disagree	Agree	Agree	Agree	Agree	Strongly agree	Strongly agree	Strongly agree	Strongly agree	Kinda agree	Strongly agree	Strongly agree	Agree	Strongly agree	Strongly agree
Male	First year of university	19	yes	61	1.75	19.92	Elementary school and below	Some matches	Some matches	Some matches	Some matches	Some matches	Some matches	Some matches	Some matches	Kinda agree	Partially disagree	Neutral	Strongly disagree	Agree	Neutral	Agree	Strongly agree	Neutral	Kinda agree	Kinda agree	Agree	Kinda agree	Agree	Agree	Strongly disagree	Kinda agree	Agree
Female	First year of university	19	yes	60	1.65	22.04	Elementary school and below	Some matches	Some matches	Some matches	I can't tell	Some matches	I can't tell	I can't tell	Some discrepancies	Kinda agree	Neutral	Neutral	Kinda agree	Neutral	Kinda agree	Kinda agree	Partially disagree	Neutral	Kinda agree	Agree	Kinda agree	Kinda agree	Strongly agree	Agree	Neutral	Kinda agree	Agree
Male	First year of university	19	yes	60	1.75	19.59	Junior High School	Some matches	Some matches	Some matches	Some matches	Perfect match	Some matches	Perfect match	Perfect match	Agree	Agree	Neutral	Strongly agree	Agree	Strongly agree	Agree	Strongly agree	Agree	Strongly agree	Kinda agree	Kinda agree	Kinda agree	Strongly agree	Strongly agree	Strongly agree	Strongly agree	Strongly agree
Male	First year of university	19	yes	47	1.62	17.91	Elementary school and below	I can't tell	I can't tell	Some discrepancies	Some discrepancies	Some discrepancies	I can't tell	Some discrepancies	I can't tell	Neutral	Kinda agree	Neutral	Neutral	Neutral	Neutral	Neutral	Neutral	Neutral	Neutral	Kinda agree	Neutral	Neutral	Neutral	Neutral	Neutral	Neutral	Neutral
Male	First year of university	19	yes	60	1.67	21.51	Junior High School	I can't tell	Some discrepancies	I can't tell	Some discrepancies	I can't tell	Some discrepancies	I can't tell	Some discrepancies	Kinda agree	Kinda agree	Kinda agree	Neutral	Neutral	Kinda agree	Kinda agree	Kinda agree	Kinda agree	Neutral	Kinda agree	Kinda agree	Neutral	Kinda agree	Neutral	Kinda agree	Kinda agree	Neutral
Male	First year of university	19	no	58	1.69	20.31	Junior High School	Some matches	Some matches	Some matches	Some matches	I can't tell	I can't tell	I can't tell	I can't tell	Disagree	Disagree	Neutral	Strongly disagree	Neutral	Partially disagree	Strongly disagree	Neutral	Agree	Kinda agree	Neutral	Neutral	Neutral	Neutral	Neutral	Neutral	Neutral	Neutral
Female	First year of university	19	yes	43	1.63	16.18	Junior High School	Some matches	Some matches	Some matches	Some matches	Some matches	Some matches	Some matches	Some matches	Neutral	Neutral	Neutral	Neutral	Neutral	Neutral	Neutral	Kinda agree	Neutral	Kinda agree	Kinda agree	Kinda agree	Kinda agree	Kinda agree	Neutral	Neutral	Neutral	Kinda agree
Female	First year of university	18	yes	55	1.72	18.59	Junior college/ above	Some matches	Some matches	Some matches	Some matches	I can't tell	I can't tell	Some matches	Some matches	Agree	Agree	Partially disagree	Partially disagree	Disagree	Agree	Neutral	Neutral	Strongly agree	Strongly agree	Agree	Strongly agree	Strongly agree	Strongly agree	Neutral	Partially disagree	Strongly agree	Kinda agree
Female	First year of university	18	yes	55	1.71	18.81	Junior college/ above	I can't tell	I can't tell	Some matches	Some matches	Perfect match	Some matches	I can't tell	Some discrepancies	Partially disagree	Agree	Strongly disagree	Neutral	Agree	Strongly agree	Agree	Kinda agree	Strongly agree	Agree	Agree	Kinda agree	Kinda agree	Strongly agree	Strongly agree	Disagree	Kinda agree	Disagree
Female	First year of university	19	no	50	1.55	20.81	Elementary school and below	Some matches	I can't tell	Some matches	I can't tell	Some matches	Some matches	Some matches	I can't tell	Kinda agree	Partially disagree	Neutral	Disagree	Agree	Partially disagree	Agree	Agree	Strongly agree	Strongly agree	Strongly agree	Agree	Kinda agree	Agree	Agree	Neutral	Neutral	Agree
Male	First year of university	19	yes	57	1.75	18.61	Elementary school and below	Perfect match	Perfect match	Perfect match	Perfect match	Perfect match	Some matches	Perfect match	Some matches	Neutral	Agree	Partially disagree	Strongly disagree	Disagree	Disagree	Partially disagree	Agree	Strongly agree	Strongly agree	Strongly agree	Agree	Partially disagree	Neutral	Neutral	Strongly agree	Strongly agree	Agree
Male	First year of university	20	no	54	1.67	19.36	Junior High School	I can't tell	I can't tell	I can't tell	I can't tell	Some discrepancies	I can't tell	I can't tell	I can't tell	Disagree	Disagree	Disagree	Disagree	Partially disagree	Partially disagree	Disagree	Neutral	Disagree	Partially disagree	Partially disagree	Partially disagree	Partially disagree	Partially disagree	Disagree	Neutral	Neutral	Partially disagree
Male	First year of university	19	yes	45	1.57	18.26	Elementary school and below	Perfect match	Perfect match	Perfect match	Perfect match	Perfect match	Perfect match	Perfect match	Perfect match	Disagree	Neutral	Disagree	Disagree	Agree	Neutral	Kinda agree	Kinda agree	Agree	Kinda agree	Kinda agree	Agree	Kinda agree	Agree	Kinda agree	Partially disagree	Kinda agree	Kinda agree
Female	First year of university	19	yes	56	1.6	21.88	Elementary school and below	Some matches	Some matches	Some matches	Some matches	Some matches	Some matches	Some matches	Some matches	Agree	Strongly agree	Disagree	Neutral	Disagree	Partially disagree	Kinda agree	Kinda agree	Strongly agree	Strongly agree	Strongly agree	Strongly agree	Strongly agree	Agree	Strongly agree	Agree	Kinda agree	Kinda agree
Female	First year of university	18	yes	54	1.55	22.48	Junior High School	Some matches	I can't tell	I can't tell	I can't tell	I can't tell	I can't tell	I can't tell	I can't tell	Strongly agree	Strongly agree	Strongly agree	Neutral	Strongly agree	Strongly agree	Strongly agree	Strongly agree	Strongly agree	Strongly agree	Strongly agree	Strongly agree	Strongly agree	Strongly agree	Neutral	Strongly agree	Strongly agree	Strongly agree
Male	First year of university	18	yes	65	1.68	23.03	Junior High School	I can't tell	Some matches	Some matches	I can't tell	I can't tell	Some matches	I can't tell	I can't tell	Neutral	Kinda agree	Neutral	Partially disagree	Kinda agree	Partially disagree	Kinda agree	Neutral	Agree	Kinda agree	Agree	Kinda agree	Kinda agree	Partially disagree	Agree	Kinda agree	Kinda agree	Kinda agree
Male	First year of university	18	yes	52	1.7	17.99	Elementary school and below	Some matches	Some matches	Some matches	I can't tell	Perfect match	Perfect match	Perfect match	Perfect match	Neutral	Disagree	Strongly disagree	Disagree	Kinda agree	Kinda agree	Neutral	Kinda agree	Agree	Agree	Agree	Neutral	Kinda agree	Kinda agree	Kinda agree	Kinda agree	Partially disagree	Kinda agree
Male	First year of university	19	yes	70	1.7	24.22	Elementary school and below	I can't tell	I can't tell	I can't tell	I can't tell	I can't tell	I can't tell	I can't tell	I can't tell	Strongly agree	Strongly agree	Strongly agree	Kinda agree	Neutral	Kinda agree	Agree	Strongly agree	Agree	Agree	Neutral	Agree	Kinda agree	Agree	Agree	Strongly agree	Strongly agree	Strongly agree
Male	First year of university	19	no	75	1.72	25.35	Junior High School	Very inconsistent	Very inconsistent	Very inconsistent	Very inconsistent	Very inconsistent	Very inconsistent	Very inconsistent	Very inconsistent	Strongly agree	Strongly agree	Partially disagree	Strongly agree	Strongly agree	Strongly agree	Strongly agree	Agree	Agree	Agree	Agree	Strongly agree	Kinda agree	Agree	Agree	Agree	Agree	Agree
Male	First year of university	18	no	62	1.8	19.14	Elementary school and below	Some matches	Perfect match	Perfect match	Perfect match	Some matches	I can't tell	Some matches	Some matches	Strongly agree	Neutral	Agree	Strongly disagree	Strongly agree	Strongly agree	Strongly disagree	Neutral	Strongly agree	Agree	Kinda agree	Neutral	Kinda agree	Neutral	Kinda agree	Strongly agree	Strongly agree	Neutral
Female	First year of university	19	yes	55	1.57	22.31	Elementary school and below	Some matches	Some matches	Some matches	Some matches	Some matches	Some matches	Some matches	Some matches	Neutral	Neutral	Neutral	Neutral	Neutral	Neutral	Kinda agree	Neutral	Neutral	Neutral	Neutral	Neutral	Neutral	Neutral	Neutral	Neutral	Neutral	Neutral
Male	First year of university	19	yes	63	1.77	20.11	Junior High School	Some matches	Perfect match	Some matches	I can't tell	Some matches	I can't tell	Some matches	Some matches	Strongly agree	Neutral	Agree	Neutral	Kinda agree	Agree	Agree	Agree	Strongly agree	Agree	Kinda agree	Strongly agree	Kinda agree	Strongly agree	Agree	Partially disagree	Kinda agree	Neutral
Female	First year of university	19	yes	50	1.65	18.37	High school	Some matches	Some matches	Some matches	Some matches	Some matches	Some matches	Some matches	Some matches	Strongly disagree	Disagree	Kinda agree	Strongly agree	Partially disagree	Kinda agree	Agree	Kinda agree	Kinda agree	Kinda agree	Kinda agree	Partially disagree	Kinda agree	Kinda agree	Kinda agree	Partially disagree	Kinda agree	Kinda agree
Female	First year of university	18	no	49	1.56	20.13	Junior High School	I can't tell	I can't tell	I can't tell	I can't tell	I can't tell	I can't tell	I can't tell	I can't tell	Disagree	Partially disagree	Disagree	Neutral	Partially disagree	Kinda agree	Neutral	Kinda agree	Kinda agree	Kinda agree	Agree	Agree	Kinda agree	Neutral	Kinda agree	Kinda agree	Kinda agree	Kinda agree
Female	First year of university	19	yes	52	1.65	19.1	Elementary school and below	Some discrepancies	Some matches	Some matches	Some matches	Some matches	Some matches	Some matches	Some matches	Strongly agree	Strongly agree	Strongly agree	Strongly agree	Strongly agree	Strongly agree	Agree	Strongly agree	Strongly agree	Strongly agree	Strongly agree	Neutral	Neutral	Strongly agree	Strongly agree	Agree	Strongly agree	Strongly agree
Female	First year of university	18	no	45	1.6	17.58	Elementary school and below	Some matches	I can't tell	Some matches	Some matches	Some matches	Some matches	Some matches	Some matches	Strongly agree	Agree	Neutral	Strongly agree	Kinda agree	Neutral	Strongly agree	Agree	Strongly agree	Strongly agree	Kinda agree	Kinda agree	Strongly agree	Strongly agree	Strongly agree	Kinda agree	Kinda agree	Neutral
Female	First year of university	19	yes	52	1.6	20.31	Junior High School	Some matches	Some matches	Some matches	I can't tell	Some matches	I can't tell	I can't tell	I can't tell	Strongly agree	Agree	Kinda agree	Partially disagree	Kinda agree	Kinda agree	Partially disagree	Strongly agree	Kinda agree	Kinda agree	Agree	Agree	Kinda agree	Agree	Strongly agree	Strongly agree	Strongly agree	Strongly agree
Female	First year of university	18	yes	60	1.65	22.04	High school	I can't tell	I can't tell	I can't tell	I can't tell	I can't tell	I can't tell	I can't tell	I can't tell	Agree	Neutral	Kinda agree	Disagree	Kinda agree	Kinda agree	Strongly agree	Strongly agree	Strongly agree	Partially disagree	Strongly agree	Strongly agree	Strongly agree	Strongly agree	Strongly agree	Strongly agree	Strongly agree	Strongly agree
Male	First year of university	19	yes	67	1.69	23.46	Junior High School	Some matches	Some matches	Some matches	Some matches	Some matches	Some matches	Some matches	Some matches	Partially disagree	Neutral	Kinda agree	Partially disagree	Kinda agree	Neutral	Strongly agree	Agree	Kinda agree	Neutral	Agree	Kinda agree	Kinda agree	Kinda agree	Agree	Kinda agree	Kinda agree	Kinda agree
Female	First year of university	19	yes	50	1.5	22.22	Junior High School	I can't tell	I can't tell	Some matches	Some matches	Some matches	I can't tell	Some matches	I can't tell	Kinda agree	Kinda agree	Strongly disagree	Strongly disagree	Kinda agree	Neutral	Agree	Agree	Strongly agree	Strongly agree	Strongly agree	Strongly agree	Strongly agree	Kinda agree	Kinda agree	Neutral	Agree	Neutral
Female	First year of university	19	no	48	1.58	19.23	Junior High School	I can't tell	I can't tell	I can't tell	I can't tell	Some matches	Some matches	I can't tell	I can't tell	Partially disagree	Neutral	Partially disagree	Partially disagree	Disagree	Neutral	Kinda agree	Neutral	Neutral	Neutral	Neutral	Neutral	Neutral	Neutral	Neutral	Neutral	Neutral	Neutral
Male	First year of university	19	no	56	1.72	18.93	Elementary school and below	Some matches	Some matches	Perfect match	Perfect match	Some matches	I can't tell	I can't tell	I can't tell	Neutral	Neutral	Neutral	Neutral	Neutral	Neutral	Neutral	Kinda agree	Neutral	Neutral	Neutral	Neutral	Kinda agree	Neutral	Neutral	Kinda agree	Partially disagree	Kinda agree
Male	First year of university	20	yes	65	1.72	21.97	No idea	Some matches	Some matches	I can't tell	I can't tell	Some discrepancies	Perfect match	I can't tell	I can't tell	Strongly agree	Strongly agree	Kinda agree	Strongly agree	Strongly agree	Strongly agree	Strongly agree	Strongly agree	Strongly agree	Strongly agree	Strongly agree	Strongly agree	Neutral	Kinda agree	Neutral	Disagree	Strongly agree	Strongly agree
Female	First year of university	20	yes	50	1.58	20.03	Elementary school and below	I can't tell	Some matches	Some discrepancies	Some matches	Some discrepancies	Some matches	Some discrepancies	Some matches	Kinda agree	Neutral	Neutral	Partially disagree	Agree	Partially disagree	Neutral	Neutral	Strongly agree	Disagree	Partially disagree	Kinda agree	Kinda agree	Agree	Kinda agree	Neutral	Kinda agree	Neutral
Female	First year of university	19	yes	48	1.59	18.99	Elementary school and below	I can't tell	Some discrepancies	Some matches	I can't tell	I can't tell	Some matches	I can't tell	Some discrepancies	Agree	Neutral	Partially disagree	Kinda agree	Strongly agree	Agree	Strongly agree	Agree	Strongly agree	Agree	Kinda agree	Strongly agree	Kinda agree	Agree	Kinda agree	Kinda agree	Neutral	Neutral
Female	First year of university	18	no	45	1.6	17.58	Elementary school and below	I can't tell	I can't tell	I can't tell	I can't tell	I can't tell	I can't tell	I can't tell	I can't tell	Kinda agree	Kinda agree	Kinda agree	Kinda agree	Kinda agree	Kinda agree	Kinda agree	Kinda agree	Kinda agree	Kinda agree	Kinda agree	Kinda agree	Kinda agree	Kinda agree	Kinda agree	Kinda agree	Kinda agree	Kinda agree
Male	First year of university	18	no	54	1.7	18.69	Junior High School	I can't tell	Some matches	Some matches	I can't tell	I can't tell	I can't tell	I can't tell	I can't tell	Neutral	Neutral	Neutral	Neutral	Neutral	Neutral	Kinda agree	Strongly agree	Strongly agree	Strongly agree	Strongly agree	Strongly agree	Strongly agree	Strongly agree	Strongly agree	Strongly agree	Strongly agree	Strongly agree
Female	First year of university	18	no	49	1.57	19.88	Elementary school and below	Some matches	Some discrepancies	Some discrepancies	I can't tell	I can't tell	I can't tell	Some matches	Some discrepancies	Neutral	Partially disagree	Kinda agree	Partially disagree	Neutral	Kinda agree	Agree	Agree	Strongly agree	Kinda agree	Neutral	Kinda agree	Kinda agree	Strongly agree	Agree	Kinda agree	Agree	Agree
Female	First year of university	18	no	63	1.66	22.86	High school	Some matches	Some matches	Some matches	Some matches	Some matches	Some matches	Some matches	Some matches	Kinda agree	Kinda agree	Neutral	Kinda agree	Neutral	Agree	Neutral	Kinda agree	Agree	Agree	Strongly agree	Agree	Kinda agree	Agree	Kinda agree	Partially disagree	Kinda agree	Neutral
Female	First year of university	18	yes	53	1.59	20.96	Elementary school and below	Some discrepancies	Some discrepancies	Some discrepancies	I can't tell	Some discrepancies	Some discrepancies	Some matches	I can't tell	Partially disagree	Disagree	Strongly disagree	Strongly disagree	Neutral	Neutral	Neutral	Partially disagree	Neutral	Agree	Strongly agree	Neutral	Neutral	Partially disagree	Neutral	Neutral	Neutral	Neutral
Female	First year of university	19	no	45	1.68	15.94	Junior High School	Some matches	Some matches	Some matches	Some matches	Some matches	Some matches	Some matches	Some matches	Agree	Agree	Partially disagree	Neutral	Agree	Kinda agree	Agree	Agree	Agree	Neutral	Agree	Kinda agree	Kinda agree	Kinda agree	Agree	Agree	Agree	Agree
Female	First year of university	17	no	65	1.66	23.59	Junior college/ above	Perfect match	Perfect match	Perfect match	Perfect match	Perfect match	Perfect match	Perfect match	Perfect match	Strongly agree	Strongly agree	Agree	Strongly agree	Strongly agree	Neutral	Strongly agree	Kinda agree	Strongly agree	Kinda agree	Strongly agree	Strongly agree	Strongly agree	Neutral	Neutral	Kinda agree	Strongly agree	Strongly agree
Female	First year of university	20	yes	55	1.53	23.5	Elementary school and below	I can't tell	Some matches	Some matches	Some matches	Some matches	Some matches	Some matches	Some matches	Neutral	Neutral	Neutral	Neutral	Neutral	Strongly agree	Neutral	Kinda agree	Strongly agree	Strongly agree	Strongly agree	Strongly agree	Neutral	Kinda agree	Kinda agree	Kinda agree	Kinda agree	Kinda agree
Male	First year of university	18	yes	67	1.78	21.15	Junior High School	I can't tell	Some matches	Some matches	Some matches	Some matches	Some matches	Some matches	Some matches	Strongly agree	Strongly agree	Kinda agree	Kinda agree	Kinda agree	Agree	Agree	Agree	Agree	Agree	Agree	Agree	Kinda agree	Agree	Agree	Agree	Agree	Agree
Male	First year of university	19	no	75	1.77	23.94	Elementary school and below	Some discrepancies	I can't tell	Some discrepancies	Some discrepancies	Some discrepancies	I can't tell	Some discrepancies	Some discrepancies	Disagree	Partially disagree	Neutral	Partially disagree	Partially disagree	Neutral	Neutral	Partially disagree	Partially disagree	Kinda agree	Partially disagree	Kinda agree	Partially disagree	Neutral	Partially disagree	Kinda agree	Disagree	Partially disagree
Male	First year of university	20	yes	55	1.65	20.2	Junior High School	I can't tell	Some matches	I can't tell	I can't tell	Some matches	I can't tell	I can't tell	Some matches	Kinda agree	Kinda agree	Kinda agree	Kinda agree	Agree	Kinda agree	Agree	Agree	Neutral	Kinda agree	Kinda agree	Kinda agree	Kinda agree	Kinda agree	Neutral	Kinda agree	Kinda agree	Neutral
Female	First year of university	18	no	42	1.54	17.71	Junior High School	Perfect match	Perfect match	Some discrepancies	Perfect match	Perfect match	Perfect match	Perfect match	Perfect match	Neutral	Neutral	Neutral	Neutral	Disagree	Disagree	Disagree	Agree	Partially disagree	Neutral	Kinda agree	Kinda agree	Kinda agree	Kinda agree	Kinda agree	Neutral	Neutral	Kinda agree
Male	First year of university	18	yes	67	1.78	21.15	Junior High School	Some matches	Some matches	Some matches	Some matches	Some matches	Perfect match	Some matches	Some matches	Agree	Agree	Neutral	Agree	Agree	Kinda agree	Neutral	Kinda agree	Kinda agree	Kinda agree	Kinda agree	Kinda agree	Kinda agree	Kinda agree	Kinda agree	Kinda agree	Kinda agree	Agree
Male	First year of university	19	yes	48	1.68	17.01	Elementary school and below	Some discrepancies	I can't tell	I can't tell	Some matches	Some discrepancies	Some matches	Perfect match	Some matches	Neutral	Partially disagree	Neutral	Kinda agree	Neutral	Agree	Kinda agree	Strongly agree	Kinda agree	Neutral	Agree	Neutral	Neutral	Strongly agree	Strongly agree	Kinda agree	Kinda agree	Neutral
Male	First year of university	20	yes	80	1.8	24.69	Elementary school and below	I can't tell	I can't tell	I can't tell	I can't tell	I can't tell	I can't tell	I can't tell	I can't tell	Strongly agree	Strongly agree	Strongly agree	Strongly agree	Strongly agree	Strongly agree	Strongly agree	Strongly agree	Strongly agree	Strongly agree	Strongly agree	Strongly agree	Strongly agree	Strongly agree	Strongly agree	Strongly agree	Strongly agree	Strongly agree
Male	First year of university	21	yes	56	1.7	19.38	Elementary school and below	I can't tell	I can't tell	Some matches	I can't tell	I can't tell	I can't tell	I can't tell	I can't tell	Neutral	Neutral	Agree	Neutral	Neutral	Neutral	Neutral	Kinda agree	Agree	Kinda agree	Kinda agree	Kinda agree	Neutral	Agree	Kinda agree	Kinda agree	Kinda agree	Kinda agree
Female	First year of university	18	no	44	1.6	17.19	Junior High School	Some discrepancies	I can't tell	Some discrepancies	Some matches	I can't tell	Some discrepancies	Some matches	I can't tell	Neutral	Partially disagree	Neutral	Neutral	Neutral	Partially disagree	Partially disagree	Neutral	Neutral	Neutral	Neutral	Neutral	Partially disagree	Partially disagree	Neutral	Neutral	Partially disagree	Neutral
Female	First year of university	19	no	50	1.55	20.81	Junior High School	Some matches	Some matches	Some matches	Some matches	Some matches	Some matches	Some matches	Some matches	Agree	Neutral	Neutral	Partially disagree	Disagree	Disagree	Kinda agree	Partially disagree	Strongly agree	Strongly agree	Strongly agree	Kinda agree	Neutral	Neutral	Kinda agree	Partially disagree	Disagree	Disagree
Male	First year of university	18	no	90	1.75	29.39	Junior college/ above	Some matches	Some matches	Some matches	Some matches	Some matches	I can't tell	I can't tell	I can't tell	Agree	Partially disagree	Partially disagree	Agree	Kinda agree	Neutral	Agree	Agree	Kinda agree	Kinda agree	Kinda agree	Agree	Kinda agree	Agree	Agree	Disagree	Disagree	Disagree
Female	First year of university	19	no	40	1.58	16.02	Elementary school and below	Some matches	Perfect match	Some matches	Some matches	Some matches	Some matches	Some matches	Some matches	Neutral	Neutral	Partially disagree	Neutral	Kinda agree	Kinda agree	Strongly agree	Neutral	Kinda agree	Kinda agree	Kinda agree	Agree	Kinda agree	Kinda agree	Neutral	Kinda agree	Agree	Neutral
Male	First year of university	18	no	56	1.74	18.5	Elementary school and below	I can't tell	I can't tell	I can't tell	Some matches	I can't tell	I can't tell	Some matches	I can't tell	Strongly agree	Agree	Partially disagree	Disagree	Neutral	Kinda agree	Kinda agree	Kinda agree	Kinda agree	Partially disagree	Agree	Partially disagree	Neutral	Neutral	Partially disagree	Kinda agree	Partially disagree	Neutral
Male	First year of university	18	no	55	1.72	18.59	Elementary school and below	Some matches	Some matches	Some matches	Some matches	Perfect match	Some matches	Some matches	Some matches	Neutral	Neutral	Neutral	Neutral	Disagree	Kinda agree	Disagree	Kinda agree	Kinda agree	Kinda agree	Partially disagree	Disagree	Kinda agree	Kinda agree	Kinda agree	Neutral	Neutral	Kinda agree
Female	First year of university	17	no	50	1.53	21.36	Junior High School	Some matches	Some matches	Some matches	Some matches	Some matches	Some matches	Some matches	Some matches	Strongly agree	Neutral	Strongly agree	Strongly disagree	Neutral	Kinda agree	Strongly agree	Strongly agree	Strongly agree	Strongly agree	Strongly agree	Strongly agree	Strongly agree	Strongly agree	Neutral	Neutral	Neutral	Neutral
Female	First year of university	18	no	50	1.56	20.55	Elementary school and below	I can't tell	I can't tell	Perfect match	Perfect match	Some matches	Some matches	Perfect match	Some matches	Partially disagree	Partially disagree	Neutral	Partially disagree	Agree	Agree	Kinda agree	Kinda agree	Agree	Agree	Strongly agree	Kinda agree	Kinda agree	Agree	Kinda agree	Kinda agree	Kinda agree	Neutral
Male	Second year of university	20	yes	70	1.81	21.37	High school	Perfect match	Perfect match	Perfect match	Perfect match	Perfect match	I can't tell	Some matches	Perfect match	Agree	Kinda agree	Partially disagree	Strongly disagree	Strongly agree	Strongly agree	Strongly agree	Strongly agree	Strongly agree	Strongly agree	Strongly agree	Strongly agree	Strongly agree	Strongly agree	Strongly agree	Neutral	Disagree	Neutral
Female	Second year of university	20	yes	45	1.55	18.73	Elementary school and below	I can't tell	I can't tell	I can't tell	I can't tell	Some matches	Some matches	Some matches	Some matches	Kinda agree	Neutral	Kinda agree	Kinda agree	Partially disagree	Kinda agree	Kinda agree	Kinda agree	Agree	Kinda agree	Kinda agree	Kinda agree	Kinda agree	Agree	Kinda agree	Kinda agree	Kinda agree	Kinda agree
Female	First year of university	20	no	43	1.58	17.22	High school	Very inconsistent	Perfect match	Very inconsistent	Very inconsistent	Some matches	Very inconsistent	I can't tell	Perfect match	Neutral	Neutral	Neutral	Neutral	Neutral	Neutral	Neutral	Disagree	Neutral	Neutral	Strongly disagree	Neutral	Strongly disagree	Neutral	Neutral	Disagree	Neutral	Disagree
Female	First year of university	19	no	54	1.55	22.48	Junior High School	Very inconsistent	Very inconsistent	Very inconsistent	Very inconsistent	Very inconsistent	Very inconsistent	Very inconsistent	Very inconsistent	Kinda agree	Kinda agree	Neutral	Strongly disagree	Strongly disagree	Partially disagree	Kinda agree	Neutral	Agree	Agree	Agree	Kinda agree	Neutral	Kinda agree	Kinda agree	Neutral	Kinda agree	Kinda agree
Female	First year of university	18	no	44	1.51	19.3	Junior High School	Some matches	Some matches	Some matches	Some matches	Some matches	Some matches	Some matches	Some matches	Agree	Kinda agree	Kinda agree	Kinda agree	Kinda agree	Kinda agree	Kinda agree	Kinda agree	Kinda agree	Kinda agree	Kinda agree	Kinda agree	Kinda agree	Kinda agree	Kinda agree	Kinda agree	Kinda agree	Kinda agree
Female	First year of university	20	no	65	1.65	23.88	Elementary school and below	Perfect match	Perfect match	Perfect match	I can't tell	I can't tell	I can't tell	I can't tell	Some discrepancies	Neutral	Neutral	Disagree	Strongly disagree	Strongly disagree	Kinda agree	Neutral	Kinda agree	Strongly agree	Neutral	Partially disagree	Kinda agree	Kinda agree	Agree	Kinda agree	Agree	Kinda agree	Partially disagree
Male	First year of university	19	no	55	1.75	17.96	Elementary school and below	I can't tell	Some matches	Some matches	Some matches	Some matches	Some matches	Some matches	Some matches	Neutral	Agree	Disagree	Neutral	Neutral	Neutral	Neutral	Neutral	Neutral	Neutral	Neutral	Neutral	Neutral	Neutral	Neutral	Neutral	Neutral	Neutral
Female	First year of university	18	yes	51	1.58	20.43	Elementary school and below	I can't tell	Some matches	Some matches	I can't tell	Some matches	Some matches	Some matches	Some matches	Neutral	Kinda agree	Partially disagree	Kinda agree	Neutral	Kinda agree	Kinda agree	Neutral	Neutral	Partially disagree	Kinda agree	Kinda agree	Neutral	Partially disagree	Neutral	Partially disagree	Neutral	Partially disagree
Male	Second year of university	22	no	55	1.68	19.49	Elementary school and below	Some matches	I can't tell	Some discrepancies	Some matches	Some discrepancies	I can't tell	Some discrepancies	Some matches	Neutral	Neutral	Partially disagree	Neutral	Partially disagree	Kinda agree	Kinda agree	Partially disagree	Neutral	Partially disagree	Agree	Kinda agree	Strongly agree	Agree	Neutral	Kinda agree	Partially disagree	Agree
Female	First year of university	19	yes	50.08	1.58	20.06	Elementary school and below	Some matches	I can't tell	I can't tell	Some matches	Some matches	Some discrepancies	Some matches	Some matches	Disagree	Neutral	Partially disagree	Partially disagree	Partially disagree	Agree	Agree	Agree	Strongly agree	Agree	Kinda agree	Strongly agree	Kinda agree	Agree	Agree	Strongly agree	Kinda agree	Agree
Male	Second year of university	21	no	56	1.59	22.15	Elementary school and below	I can't tell	I can't tell	I can't tell	I can't tell	I can't tell	I can't tell	I can't tell	I can't tell	Neutral	Neutral	Neutral	Agree	Kinda agree	Kinda agree	Agree	Neutral	Strongly agree	Strongly agree	Strongly agree	Strongly agree	Strongly agree	Neutral	Kinda agree	Neutral	Neutral	Neutral
Male	First year of university	19	no	51	1.65	18.73	Elementary school and below	I can't tell	I can't tell	I can't tell	Some matches	Some matches	Some matches	Some matches	Some matches	Kinda agree	Neutral	Neutral	Neutral	Agree	Agree	Kinda agree	Agree	Agree	Agree	Agree	Agree	Kinda agree	Agree	Kinda agree	Strongly agree	Strongly agree	Agree
Male	First year of university	18	no	62	1.74	20.48	Junior High School	Some matches	Some matches	Some matches	I can't tell	Some matches	Some matches	Some matches	Some matches	Neutral	Partially disagree	Neutral	Neutral	Kinda agree	Agree	Neutral	Agree	Strongly agree	Agree	Kinda agree	Kinda agree	Kinda agree	Kinda agree	Neutral	Neutral	Agree	Agree
Male	First year of university	21	no	60	1.8	18.52	High school	I can't tell	Some discrepancies	I can't tell	I can't tell	I can't tell	Some discrepancies	Some discrepancies	I can't tell	Neutral	Neutral	Strongly agree	Kinda agree	Neutral	Agree	Kinda agree	Neutral	Kinda agree	Neutral	Kinda agree	Neutral	Kinda agree	Neutral	Neutral	Neutral	Neutral	Neutral
Female	Fourth year of university	26	no	55	1.63	20.7	Junior High School	Very inconsistent	Very inconsistent	Very inconsistent	Very inconsistent	Very inconsistent	Very inconsistent	Very inconsistent	Very inconsistent	Strongly agree	Strongly agree	Strongly agree	Strongly agree	Strongly agree	Strongly agree	Strongly agree	Strongly agree	Strongly agree	Strongly agree	Strongly agree	Strongly agree	Strongly agree	Strongly agree	Strongly agree	Strongly agree	Strongly agree	Strongly agree
Female	Fourth year of university	24	no	50	1.65	18.37	Junior High School	Some matches	Perfect match	Some matches	Perfect match	I can't tell	Perfect match	Perfect match	Some matches	Strongly agree	Kinda agree	Neutral	Neutral	Agree	Agree	Agree	Kinda agree	Kinda agree	Strongly agree	Agree	Kinda agree	Kinda agree	Agree	Strongly agree	Agree	Strongly agree	Agree
Male	Fourth year of university	24	no	60	1.7	20.76	Junior college/ above	Some matches	Some matches	Some matches	Some matches	Some matches	Some matches	Some matches	I can't tell	Partially disagree	Kinda agree	Strongly agree	Kinda agree	Strongly agree	Strongly agree	Strongly agree	Strongly agree	Strongly agree	Neutral	Strongly agree	Strongly agree	Strongly agree	Strongly agree	Strongly agree	Neutral	Strongly agree	Strongly agree
Female	Third year of university	22	yes	60	1.67	21.51	Junior High School	I can't tell	Some matches	I can't tell	I can't tell	Some matches	Some discrepancies	Some matches	Very inconsistent	Kinda agree	Kinda agree	Neutral	Agree	Neutral	Neutral	Kinda agree	Kinda agree	Neutral	Kinda agree	Partially disagree	Agree	Neutral	Kinda agree	Agree	Kinda agree	Kinda agree	Agree
Female	Fourth year of university	24	yes	63	1.57	25.56	High school	Some discrepancies	I can't tell	Very inconsistent	Very inconsistent	Some matches	Very inconsistent	Very inconsistent	Very inconsistent	Strongly agree	Neutral	Strongly agree	Strongly agree	Agree	Disagree	Kinda agree	Agree	Strongly agree	Strongly agree	Strongly agree	Strongly agree	Strongly agree	Strongly agree	Strongly agree	Strongly agree	Agree	Strongly agree
Female	Fourth year of university	22	no	50	1.58	20.03	Junior college/ above	Some matches	I can't tell	Some matches	Some matches	I can't tell	I can't tell	I can't tell	I can't tell	Kinda agree	Agree	Agree	Neutral	Agree	Agree	Kinda agree	Agree	Agree	Agree	Agree	Agree	Kinda agree	Agree	Agree	Agree	Agree	Agree

## Sheet: CFA
Gender	Grade	Age	Ethnic Minorities or not	Body weight（kg）	Height（cm）	BMI	Mother's education level	eHEALS-1-I know what health resource information is available from the internet	eHEALS-2-I know where to get useful information on health resources from the internet	eHEALS-3-I know how to go online to find useful information on health resources	eHEALS-4-I know how to use the internet to answer my health questions	eHEALS-5-I know how to use the information I get about online health resources to help myself	eHEALS-6- I have the ability to evaluate the quality of information obtained from online health resources	eHEALS-7-I can distinguish between high quality and low quality health resource information on the web	eHEALS-8-I feel confident in using online information to make health-related decisions	C-SSB-ML_authors & audience 1	C-SSB-ML_original_authors & audience 2	C-SSB-ML_authors & audience 3	C-SSB-ML_authors & audience 4	C-SSB-ML_authors & audience 5	C-SSB-ML_authors & audience 6	C-SSB-ML_messages & meanings 1	C-SSB-ML_messages & meanings 2	C-SSB-ML_messages & meanings 3	C-SSB-ML_messages & meanings 4	C-SSB-ML_messages & meanings 5	C-SSB-ML_messages & meanings 6	C-SSB-ML_messages & meanings 7	C-SSB-ML_messages & meanings 8	C-SSB-ML_messages & meanings 9	C-SSB-ML_representations & reality 1	C-SSB-ML_representations & reality 2	C-SSB-ML_representations & reality 3	C-SSB-ML_authors & audience_total_aver	C-SSB-ML_messages & meanings_total_aver	C-SSB-ML_representations & reality_total_aver	C-SSB-ML_total_aver	eHEALSL_total_aver
Female	Third year of university	21	no	52	1.68	18.42	Junior High School	I can't tell	I can't tell	I can't tell	Some matches	I can't tell	I can't tell	I can't tell	I can't tell	Neutral	Neutral	Kinda agree	Partially disagree	Neutral	Strongly agree	Strongly agree	Strongly agree	Strongly agree	Neutral	Strongly agree	Neutral	Neutral	Strongly agree	Kinda agree	Strongly agree	Kinda agree	Kinda agree	4.5	5.78	5.67	5.33	3.13
Female	Third year of university	21	yes	44	1.5	19.56	Junior High School	Some matches	Some matches	Some matches	Some matches	Some matches	Some matches	Some matches	Some matches	Neutral	Neutral	Neutral	Disagree	Neutral	Neutral	Neutral	Neutral	Neutral	Neutral	Neutral	Neutral	Neutral	Neutral	Neutral	Neutral	Neutral	Kinda agree	3.67	4	4.33	3.94	4
Female	Third year of university	21	no	52	1.55	21.64	Junior High School	Some matches	Some matches	Some matches	Some matches	Some matches	Perfect match	Some matches	Some matches	Strongly agree	Strongly agree	Kinda agree	Strongly agree	Strongly agree	Strongly agree	Strongly agree	Strongly agree	Strongly agree	Strongly agree	Strongly agree	Strongly agree	Strongly agree	Strongly agree	Strongly agree	Strongly agree	Strongly agree	Strongly agree	6.67	7	7	6.89	4.13
Female	Third year of university	21	no	42	1.53	17.94	Elementary school and below	I can't tell	I can't tell	I can't tell	I can't tell	I can't tell	I can't tell	I can't tell	I can't tell	Strongly disagree	Partially disagree	Agree	Disagree	Kinda agree	Agree	Agree	Strongly agree	Strongly agree	Strongly agree	Strongly agree	Strongly agree	Strongly agree	Strongly agree	Neutral	Strongly agree	Neutral	Neutral	3.83	6.56	5	5.39	3
Female	First year of university	18	no	68	1.6	26.56	High school	Some discrepancies	I can't tell	I can't tell	I can't tell	Some discrepancies	I can't tell	I can't tell	Some discrepancies	Kinda agree	Kinda agree	Kinda agree	Kinda agree	Kinda agree	Kinda agree	Kinda agree	Kinda agree	Kinda agree	Neutral	Kinda agree	Neutral	Kinda agree	Kinda agree	Neutral	Kinda agree	Neutral	Kinda agree	5	4.67	4.67	4.78	2.63
Female	First year of university	19	no	53	1.5	23.56	Elementary school and below	Some discrepancies	I can't tell	I can't tell	Some matches	Some matches	I can't tell	Perfect match	Some matches	Kinda agree	Agree	Kinda agree	Agree	Agree	Agree	Agree	Agree	Agree	Agree	Agree	Agree	Kinda agree	Agree	Agree	Agree	Agree	Kinda agree	5.67	6	5.67	5.83	3.5
Female	Third year of university	20	yes	50	1.64	18.59	Elementary school and below	I can't tell	I can't tell	I can't tell	I can't tell	I can't tell	Some matches	Some matches	I can't tell	Agree	Agree	Agree	Kinda agree	Kinda agree	Kinda agree	Kinda agree	Kinda agree	Kinda agree	Kinda agree	Agree	Neutral	Kinda agree	Kinda agree	Neutral	Kinda agree	Neutral	Kinda agree	5.5	5	4.67	5.11	3.25
Female	Third year of university	22	no	52	1.65	19.1	Elementary school and below	I can't tell	I can't tell	I can't tell	I can't tell	Some discrepancies	Some discrepancies	Some discrepancies	Some discrepancies	Neutral	Neutral	Neutral	Neutral	Neutral	Neutral	Neutral	Neutral	Neutral	Neutral	Kinda agree	Kinda agree	Kinda agree	Kinda agree	Kinda agree	Neutral	Neutral	Neutral	4	4.56	4	4.28	2.5
Female	Third year of university	22	no	53	1.65	19.47	Elementary school and below	Some discrepancies	Some discrepancies	Some discrepancies	Some discrepancies	I can't tell	Some discrepancies	I can't tell	I can't tell	Partially disagree	Partially disagree	Agree	Strongly agree	Neutral	Strongly agree	Strongly agree	Strongly agree	Strongly agree	Strongly agree	Strongly agree	Strongly agree	Strongly agree	Strongly agree	Strongly agree	Strongly disagree	Strongly agree	Strongly agree	5	7	5	6	2.38
Female	Third year of university	21	no	55	1.6	21.48	Elementary school and below	I can't tell	I can't tell	Some matches	Some matches	Some matches	Some matches	Some matches	Some matches	Agree	Kinda agree	Partially disagree	Kinda agree	Agree	Kinda agree	Kinda agree	Agree	Strongly agree	Strongly agree	Strongly agree	Strongly agree	Kinda agree	Agree	Kinda agree	Neutral	Neutral	Kinda agree	5	6.11	4.33	5.44	3.75
Male	First year of university	19	no	60	1.68	21.26	Junior High School	Some matches	Some matches	Some matches	Some matches	I can't tell	Some matches	Some matches	Some matches	Strongly disagree	Strongly disagree	Neutral	Partially disagree	Partially disagree	Partially disagree	Partially disagree	Neutral	Partially disagree	Partially disagree	Partially disagree	Partially disagree	Partially disagree	Partially disagree	Neutral	Neutral	Neutral	Neutral	2.5	3.22	4	3.11	3.88
Female	First year of university	20	yes	53	1.59	20.96	Elementary school and below	I can't tell	Some matches	Some matches	Some matches	Some matches	Some matches	Some matches	Some matches	Neutral	Neutral	Neutral	Neutral	Neutral	Neutral	Neutral	Neutral	Neutral	Neutral	Neutral	Neutral	Neutral	Neutral	Neutral	Neutral	Neutral	Neutral	4	4	4	4	3.88
Female	First year of university	20	no	43	1.6	16.8	Elementary school and below	I can't tell	Some discrepancies	Some matches	Some discrepancies	Some matches	Some matches	Some discrepancies	Some discrepancies	Strongly agree	Neutral	Agree	Agree	Strongly agree	Strongly agree	Strongly agree	Strongly agree	Strongly agree	Strongly agree	Strongly agree	Strongly agree	Strongly agree	Strongly agree	Strongly agree	Strongly agree	Strongly agree	Strongly agree	6.17	7	7	6.72	2.88
Female	First year of university	18	no	50	1.51	21.93	Junior college/ above	I can't tell	Some matches	Some matches	Some matches	Some matches	Some matches	Some matches	Some matches	Strongly agree	Kinda agree	Partially disagree	Neutral	Neutral	Neutral	Neutral	Neutral	Neutral	Neutral	Neutral	Neutral	Neutral	Neutral	Neutral	Neutral	Neutral	Neutral	4.5	4	4	4.17	3.88
Female	First year of university	20	no	45	1.56	18.49	Elementary school and below	Some matches	Some matches	Some matches	Some matches	Some matches	Some matches	Some matches	Some matches	Agree	Neutral	Partially disagree	Disagree	Kinda agree	Partially disagree	Partially disagree	Partially disagree	Agree	Partially disagree	Kinda agree	Partially disagree	Kinda agree	Partially disagree	Kinda agree	Neutral	Partially disagree	Disagree	3.83	4	3	3.78	4
Female	First year of university	19	yes	64	1.65	23.51	Elementary school and below	I can't tell	Some matches	Some matches	Some discrepancies	I can't tell	Some matches	Some matches	I can't tell	Agree	Agree	Kinda agree	Neutral	Kinda agree	Kinda agree	Agree	Agree	Kinda agree	Kinda agree	Kinda agree	Kinda agree	Kinda agree	Agree	Agree	Agree	Agree	Agree	5.17	5.44	6	5.44	3.38
Female	First year of university	21	no	50	1.58	20.03	Elementary school and below	Some matches	I can't tell	Some matches	Some matches	Some matches	Some matches	Some matches	Some matches	Neutral	Neutral	Neutral	Agree	Partially disagree	Kinda agree	Kinda agree	Strongly agree	Strongly agree	Strongly agree	Strongly agree	Strongly agree	Strongly agree	Strongly agree	Strongly agree	Neutral	Neutral	Agree	4.33	6.78	4.67	5.61	3.88
Female	First year of university	19	no	50	1.55	20.81	Elementary school and below	Some matches	Some matches	Some matches	Some matches	Some matches	I can't tell	Some matches	Some matches	Agree	Kinda agree	Kinda agree	Agree	Agree	Neutral	Kinda agree	Strongly agree	Partially disagree	Agree	Strongly agree	Strongly agree	Strongly agree	Strongly agree	Strongly agree	Strongly agree	Agree	Strongly agree	5.33	6.22	6.67	6	3.88
Male	First year of university	19	no	62.5	1.68	22.14	No idea	I can't tell	I can't tell	I can't tell	I can't tell	Some matches	Some matches	Some matches	Some matches	Neutral	Neutral	Neutral	Neutral	Neutral	Neutral	Partially disagree	Neutral	Neutral	Neutral	Neutral	Neutral	Neutral	Neutral	Neutral	Neutral	Neutral	Neutral	4	3.89	4	3.94	3.5
Male	First year of university	22	yes	60	1.7	20.76	Junior High School	Some matches	Some matches	Some matches	Some matches	Some matches	Some matches	Some matches	I can't tell	Kinda agree	Neutral	Kinda agree	Kinda agree	Neutral	Disagree	Kinda agree	Kinda agree	Partially disagree	Disagree	Partially disagree	Partially disagree	Disagree	Agree	Disagree	Kinda agree	Strongly disagree	Kinda agree	4.17	3.44	3.67	3.72	3.88
Female	First year of university	20	no	48	1.57	19.47	Elementary school and below	Some matches	Some matches	Perfect match	Perfect match	Perfect match	Perfect match	Perfect match	Perfect match	Kinda agree	Neutral	Disagree	Kinda agree	Strongly agree	Agree	Agree	Strongly agree	Strongly agree	Strongly agree	Strongly agree	Strongly agree	Strongly agree	Agree	Agree	Strongly agree	Strongly agree	Strongly agree	4.83	6.67	7	6.11	4.75
Female	First year of university	19	no	38	1.5	16.89	Junior High School	Some matches	Some matches	Some matches	Some matches	Some matches	Some matches	Some matches	Some matches	Kinda agree	Kinda agree	Kinda agree	Kinda agree	Kinda agree	Kinda agree	Kinda agree	Kinda agree	Kinda agree	Kinda agree	Kinda agree	Kinda agree	Kinda agree	Kinda agree	Kinda agree	Kinda agree	Kinda agree	Kinda agree	5	5	5	5	4
Male	First year of university	19	yes	55	1.65	20.2	Elementary school and below	Some matches	Some matches	Some matches	Some matches	Some matches	Some matches	Some matches	Some matches	Kinda agree	Agree	Kinda agree	Neutral	Neutral	Neutral	Neutral	Neutral	Agree	Agree	Strongly agree	Kinda agree	Kinda agree	Neutral	Neutral	Neutral	Neutral	Neutral	4.67	5	4	4.72	4
Female	First year of university	18	yes	48	1.56	19.72	Junior High School	Perfect match	Some matches	Some matches	Perfect match	Perfect match	Some matches	Some matches	Some matches	Agree	Kinda agree	Neutral	Partially disagree	Neutral	Kinda agree	Agree	Agree	Agree	Neutral	Neutral	Kinda agree	Kinda agree	Agree	Kinda agree	Strongly agree	Agree	Agree	4.5	5.22	6.33	5.17	4.38
Male	First year of university	22	no	80	1.78	25.25	Junior High School	I can't tell	I can't tell	I can't tell	I can't tell	Some discrepancies	Some discrepancies	Some discrepancies	Some discrepancies	Neutral	Neutral	Neutral	Neutral	Neutral	Neutral	Neutral	Neutral	Neutral	Neutral	Neutral	Neutral	Neutral	Neutral	Neutral	Neutral	Neutral	Neutral	4	4	4	4	2.5
Female	Third year of university	22	yes	46	1.55	19.15	Junior High School	Some discrepancies	Some discrepancies	Some discrepancies	Some discrepancies	Very inconsistent	Very inconsistent	Very inconsistent	Very inconsistent	Kinda agree	Neutral	Neutral	Agree	Kinda agree	Kinda agree	Neutral	Kinda agree	Kinda agree	Kinda agree	Kinda agree	Kinda agree	Kinda agree	Kinda agree	Kinda agree	Kinda agree	Kinda agree	Kinda agree	4.83	4.89	5	4.89	1.5
Female	First year of university	19	no	48.5	1.58	19.43	Elementary school and below	Some matches	Some matches	Some matches	Some matches	Perfect match	Perfect match	Some matches	Some matches	Strongly agree	Strongly disagree	Neutral	Strongly disagree	Neutral	Neutral	Strongly agree	Neutral	Neutral	Neutral	Neutral	Neutral	Neutral	Neutral	Neutral	Neutral	Neutral	Neutral	3.5	4.33	4	4	4.25
Female	First year of university	20	yes	51	1.53	21.79	Elementary school and below	Some matches	Some matches	Some matches	Some matches	Some matches	Some matches	Some matches	Some matches	Agree	Strongly agree	Kinda agree	Strongly agree	Disagree	Strongly agree	Neutral	Strongly agree	Strongly agree	Strongly agree	Strongly agree	Kinda agree	Kinda agree	Strongly agree	Strongly agree	Neutral	Strongly agree	Strongly agree	5.67	6.22	6	6	4
Male	Second year of university	23	yes	55	1.7	19.03	Junior college/ above	I can't tell	I can't tell	I can't tell	I can't tell	I can't tell	I can't tell	I can't tell	I can't tell	Neutral	Neutral	Neutral	Neutral	Neutral	Neutral	Neutral	Neutral	Neutral	Neutral	Neutral	Neutral	Kinda agree	Neutral	Neutral	Neutral	Neutral	Neutral	4	4.11	4	4.06	3
Female	First year of university	20	yes	44	1.55	18.31	Junior college/ above	I can't tell	I can't tell	I can't tell	I can't tell	I can't tell	I can't tell	I can't tell	I can't tell	Neutral	Neutral	Neutral	Neutral	Neutral	Neutral	Neutral	Neutral	Neutral	Partially disagree	Disagree	Disagree	Disagree	Disagree	Partially disagree	Partially disagree	Neutral	Partially disagree	4	2.89	3.33	3.33	3
Female	First year of university	20	yes	45	1.55	18.73	Elementary school and below	I can't tell	I can't tell	Some matches	I can't tell	I can't tell	I can't tell	I can't tell	I can't tell	Strongly agree	Strongly agree	Neutral	Strongly agree	Agree	Strongly agree	Strongly agree	Strongly agree	Strongly agree	Strongly agree	Agree	Strongly agree	Kinda agree	Agree	Strongly agree	Strongly disagree	Agree	Strongly agree	6.33	6.67	4.67	6.22	3.13
Female	Second year of university	19	no	52	1.67	18.65	Junior college/ above	Some matches	Some matches	Some matches	Some matches	Some matches	Some matches	Some matches	Some matches	Agree	Agree	Neutral	Kinda agree	Kinda agree	Kinda agree	Agree	Kinda agree	Kinda agree	Kinda agree	Kinda agree	Kinda agree	Kinda agree	Kinda agree	Kinda agree	Kinda agree	Kinda agree	Kinda agree	5.17	5.11	5	5.11	4
Female	Second year of university	19	no	47.5	1.62	18.1	Junior High School	Some matches	Some matches	Some matches	Some matches	Some matches	Some matches	Some matches	Some matches	Agree	Agree	Neutral	Neutral	Neutral	Kinda agree	Kinda agree	Kinda agree	Agree	Kinda agree	Kinda agree	Agree	Kinda agree	Kinda agree	Kinda agree	Kinda agree	Kinda agree	Kinda agree	4.83	5.22	5	5.06	4
Male	First year of university	19	no	67	1.75	21.88	Junior High School	I can't tell	I can't tell	I can't tell	I can't tell	I can't tell	I can't tell	I can't tell	I can't tell	Neutral	Neutral	Neutral	Neutral	Neutral	Neutral	Neutral	Neutral	Neutral	Neutral	Neutral	Neutral	Neutral	Neutral	Neutral	Neutral	Neutral	Neutral	4	4	4	4	3
Female	Second year of university	20	no	50	1.61	19.29	Elementary school and below	Some matches	Some matches	Some matches	Some matches	Some matches	Some matches	Some matches	Some matches	Kinda agree	Agree	Neutral	Kinda agree	Neutral	Agree	Strongly agree	Strongly agree	Strongly agree	Strongly agree	Strongly agree	Agree	Kinda agree	Strongly agree	Strongly agree	Strongly agree	Strongly agree	Strongly agree	5	6.78	7	6.22	4
Male	Fourth year of university	23	yes	60	1.75	19.59	Elementary school and below	Some matches	Some matches	Some matches	Some matches	Some matches	Some matches	Some matches	Some matches	Kinda agree	Kinda agree	Agree	Neutral	Strongly agree	Agree	Agree	Agree	Strongly agree	Strongly agree	Strongly agree	Strongly agree	Strongly agree	Strongly agree	Agree	Kinda agree	Agree	Strongly agree	5.5	6.67	6	6.17	4
Female	Fourth year of university	22	yes	56	1.63	21.08	Elementary school and below	Some matches	Some matches	Some matches	Some matches	Some matches	Some matches	I can't tell	I can't tell	Neutral	Neutral	Neutral	Strongly disagree	Partially disagree	Strongly disagree	Neutral	Neutral	Strongly agree	Neutral	Kinda agree	Neutral	Neutral	Kinda agree	Kinda agree	Neutral	Neutral	Neutral	2.83	4.67	4	3.94	3.75
Male	Second year of university	21	no	55	1.7	19.03	No idea	I can't tell	I can't tell	I can't tell	I can't tell	I can't tell	I can't tell	I can't tell	I can't tell	Neutral	Neutral	Neutral	Neutral	Neutral	Neutral	Neutral	Neutral	Neutral	Neutral	Neutral	Neutral	Neutral	Neutral	Neutral	Neutral	Neutral	Neutral	4	4	4	4	3
Female	Second year of university	19	no	50	1.58	20.03	High school	Perfect match	Perfect match	Perfect match	Perfect match	Perfect match	Perfect match	Perfect match	I can't tell	Neutral	Neutral	Kinda agree	Partially disagree	Agree	Agree	Partially disagree	Strongly agree	Agree	Agree	Strongly agree	Strongly agree	Strongly agree	Strongly agree	Agree	Agree	Agree	Agree	4.67	6.22	6	5.67	4.75
Female	Fourth year of university	22	yes	54	1.63	20.32	Elementary school and below	Some matches	I can't tell	I can't tell	Some matches	Some matches	Some discrepancies	Some discrepancies	I can't tell	Kinda agree	Neutral	Neutral	Kinda agree	Kinda agree	Neutral	Agree	Kinda agree	Kinda agree	Strongly agree	Strongly agree	Neutral	Kinda agree	Kinda agree	Neutral	Neutral	Neutral	Neutral	4.5	5.33	4	4.83	3.13
Female	Second year of university	19	yes	56.5	1.59	22.35	Junior High School	Some discrepancies	Some discrepancies	Some discrepancies	Some discrepancies	Some discrepancies	Some discrepancies	I can't tell	Some discrepancies	Strongly disagree	Strongly disagree	Neutral	Neutral	Partially disagree	Neutral	Neutral	Disagree	Neutral	Neutral	Neutral	Neutral	Neutral	Neutral	Neutral	Agree	Agree	Agree	2.83	3.78	6	3.83	2.13
Female	Third year of university	21	yes	51	1.58	20.43	Elementary school and below	I can't tell	I can't tell	I can't tell	I can't tell	I can't tell	I can't tell	I can't tell	I can't tell	Neutral	Neutral	Neutral	Neutral	Neutral	Neutral	Neutral	Neutral	Neutral	Neutral	Neutral	Neutral	Neutral	Neutral	Neutral	Neutral	Neutral	Neutral	4	4	4	4	3
Female	Third year of university	21	no	48	1.53	20.5	Elementary school and below	Some matches	Some matches	Some matches	Some matches	Some matches	I can't tell	I can't tell	Some matches	Agree	Kinda agree	Kinda agree	Neutral	Kinda agree	Neutral	Kinda agree	Kinda agree	Neutral	Neutral	Neutral	Neutral	Neutral	Neutral	Neutral	Kinda agree	Neutral	Neutral	4.83	4.22	4.33	4.44	3.75
Female	Fourth year of university	22	no	45	1.58	18.03	Elementary school and below	I can't tell	I can't tell	I can't tell	Some matches	Some matches	Some matches	Some matches	Some matches	Neutral	Partially disagree	Partially disagree	Partially disagree	Partially disagree	Neutral	Neutral	Kinda agree	Strongly agree	Neutral	Neutral	Neutral	Kinda agree	Neutral	Neutral	Neutral	Neutral	Partially disagree	3.33	4.56	3.67	4	3.63
Female	Third year of university	22	yes	46	1.5	20.44	Junior High School	I can't tell	I can't tell	I can't tell	I can't tell	I can't tell	I can't tell	I can't tell	I can't tell	Neutral	Neutral	Neutral	Neutral	Neutral	Neutral	Neutral	Neutral	Neutral	Neutral	Neutral	Neutral	Neutral	Neutral	Neutral	Neutral	Neutral	Neutral	4	4	4	4	3
Female	Second year of university	19	no	52	1.66	18.87	Junior High School	I can't tell	Some matches	Some matches	Some matches	Some matches	Some matches	I can't tell	I can't tell	Neutral	Neutral	Neutral	Neutral	Neutral	Neutral	Neutral	Neutral	Neutral	Neutral	Neutral	Neutral	Neutral	Neutral	Neutral	Neutral	Neutral	Neutral	4	4	4	4	3.63
Female	Fourth year of university	22	yes	42	1.54	17.71	Elementary school and below	Some matches	Some matches	Some matches	Some matches	Some matches	Some matches	Some matches	Some matches	Kinda agree	Neutral	Neutral	Neutral	Neutral	Neutral	Neutral	Neutral	Neutral	Neutral	Neutral	Neutral	Neutral	Neutral	Neutral	Neutral	Neutral	Neutral	4.17	4	4	4.06	4
Male	Second year of university	20	no	80	1.87	22.88	High school	Very inconsistent	Very inconsistent	Very inconsistent	Very inconsistent	Very inconsistent	Very inconsistent	Very inconsistent	Very inconsistent	Strongly disagree	Strongly disagree	Strongly disagree	Strongly disagree	Strongly disagree	Strongly disagree	Strongly disagree	Strongly disagree	Strongly disagree	Strongly disagree	Strongly disagree	Strongly disagree	Strongly disagree	Strongly disagree	Strongly disagree	Strongly disagree	Strongly disagree	Strongly disagree	1	1	1	1	1
Male	Second year of university	20	no	70	1.7	24.22	Junior college/ above	Some matches	Some matches	Some matches	Some matches	Some matches	Some matches	Some matches	Some matches	Neutral	Neutral	Strongly disagree	Strongly disagree	Strongly disagree	Neutral	Neutral	Kinda agree	Kinda agree	Kinda agree	Kinda agree	Neutral	Neutral	Disagree	Kinda agree	Neutral	Neutral	Neutral	2.5	4.33	4	3.67	4
Male	Third year of university	22	yes	61	1.66	22.14	Junior college/ above	I can't tell	I can't tell	I can't tell	I can't tell	I can't tell	I can't tell	I can't tell	I can't tell	Partially disagree	Neutral	Partially disagree	Partially disagree	Partially disagree	Neutral	Neutral	Partially disagree	Partially disagree	Neutral	Partially disagree	Neutral	Neutral	Neutral	Partially disagree	Neutral	Neutral	Partially disagree	3.33	3.56	3.67	3.5	3
Female	Second year of university	20	no	53	1.62	20.2	Elementary school and below	I can't tell	Some discrepancies	I can't tell	I can't tell	Some discrepancies	I can't tell	Some matches	Some matches	Kinda agree	Neutral	Neutral	Partially disagree	Neutral	Kinda agree	Neutral	Neutral	Kinda agree	Kinda agree	Neutral	Neutral	Neutral	Neutral	Neutral	Neutral	Kinda agree	Neutral	4.17	4.22	4.33	4.22	3
Female	Fourth year of university	23	no	54	1.6	21.09	Elementary school and below	Some matches	Some matches	Some matches	Some matches	Some matches	Some matches	Some matches	Some matches	Strongly agree	Strongly agree	Strongly agree	Strongly agree	Strongly agree	Strongly agree	Strongly agree	Kinda agree	Kinda agree	Kinda agree	Neutral	Neutral	Neutral	Kinda agree	Neutral	Kinda agree	Kinda agree	Kinda agree	7	4.78	5	5.56	4
Male	Second year of university	21	no	66	1.67	23.67	Elementary school and below	I can't tell	I can't tell	Some matches	Some discrepancies	Some matches	I can't tell	Some matches	I can't tell	Partially disagree	Kinda agree	Neutral	Partially disagree	Disagree	Partially disagree	Agree	Neutral	Kinda agree	Neutral	Kinda agree	Kinda agree	Neutral	Kinda agree	Agree	Partially disagree	Kinda agree	Kinda agree	3.33	4.89	4.33	4.28	3.25
Female	Second year of university	20	no	45	1.55	18.73	Elementary school and below	I can't tell	Some matches	Some matches	Some matches	Some matches	Some matches	I can't tell	I can't tell	Neutral	Neutral	Disagree	Strongly disagree	Kinda agree	Kinda agree	Neutral	Kinda agree	Agree	Agree	Strongly agree	Strongly agree	Kinda agree	Agree	Neutral	Disagree	Neutral	Neutral	3.5	5.67	3.33	4.56	3.63
Female	Second year of university	20	yes	42	1.52	18.18	Elementary school and below	I can't tell	I can't tell	I can't tell	I can't tell	I can't tell	I can't tell	I can't tell	I can't tell	Partially disagree	Partially disagree	Disagree	Disagree	Disagree	Partially disagree	Neutral	Neutral	Neutral	Partially disagree	Neutral	Neutral	Neutral	Partially disagree	Neutral	Neutral	Neutral	Neutral	2.5	3.78	4	3.39	3
Female	Second year of university	20	no	48	1.57	19.47	Elementary school and below	Perfect match	Perfect match	Perfect match	Perfect match	Perfect match	Perfect match	Perfect match	Perfect match	Partially disagree	Partially disagree	Strongly disagree	Disagree	Strongly disagree	Partially disagree	Neutral	Neutral	Kinda agree	Kinda agree	Kinda agree	Kinda agree	Kinda agree	Neutral	Neutral	Partially disagree	Kinda agree	Kinda agree	2.17	4.67	4.33	3.78	5
Female	Third year of university	22	yes	50	1.58	20.03	No idea	I can't tell	I can't tell	I can't tell	I can't tell	I can't tell	I can't tell	I can't tell	I can't tell	Neutral	Kinda agree	Partially disagree	Partially disagree	Neutral	Neutral	Neutral	Partially disagree	Neutral	Neutral	Neutral	Neutral	Neutral	Neutral	Neutral	Neutral	Neutral	Neutral	3.83	3.89	4	3.89	3
Female	Third year of university	21	yes	48	1.55	19.98	Junior High School	I can't tell	I can't tell	Some discrepancies	I can't tell	I can't tell	I can't tell	I can't tell	I can't tell	Strongly agree	Neutral	Neutral	Disagree	Partially disagree	Strongly agree	Strongly agree	Neutral	Strongly agree	Strongly agree	Strongly agree	Partially disagree	Neutral	Strongly agree	Kinda agree	Kinda agree	Agree	Agree	4.5	5.67	5.67	5.28	2.88
Female	Third year of university	21	yes	42	1.54	17.71	Junior High School	Some matches	Some matches	Some matches	I can't tell	Some matches	Some matches	I can't tell	I can't tell	Partially disagree	Neutral	Strongly disagree	Strongly disagree	Strongly disagree	Neutral	Agree	Neutral	Neutral	Neutral	Neutral	Neutral	Neutral	Neutral	Neutral	Neutral	Neutral	Neutral	2.33	4.22	4	3.56	3.63
Female	Third year of university	21	no	60	1.58	24.03	Junior college/ above	Some matches	Some matches	Some matches	Some matches	Some matches	Some matches	Some matches	Some matches	Kinda agree	Neutral	Neutral	Kinda agree	Kinda agree	Kinda agree	Kinda agree	Agree	Agree	Agree	Agree	Agree	Kinda agree	Agree	Agree	Agree	Agree	Kinda agree	4.67	5.89	5.67	5.44	4
Male	Third year of university	20	no	50	1.68	17.72	Elementary school and below	Some matches	Some matches	Some matches	Some matches	Some matches	Some matches	Some matches	Some matches	Partially disagree	Partially disagree	Neutral	Disagree	Agree	Neutral	Kinda agree	Agree	Kinda agree	Neutral	Kinda agree	Strongly agree	Kinda agree	Agree	Kinda agree	Agree	Kinda agree	Neutral	3.67	5.33	5	4.72	4
Female	Third year of university	21	yes	54	1.6	21.09	Junior High School	Some matches	Some matches	Some matches	Some matches	Some matches	Some matches	Some matches	Some matches	Strongly agree	Partially disagree	Partially disagree	Kinda agree	Neutral	Neutral	Strongly agree	Partially disagree	Strongly agree	Strongly agree	Strongly agree	Strongly agree	Strongly agree	Neutral	Neutral	Neutral	Kinda agree	Neutral	4.33	5.89	4.33	5.11	4
Female	Third year of university	21	no	57	1.6	22.27	Elementary school and below	I can't tell	I can't tell	I can't tell	I can't tell	I can't tell	I can't tell	I can't tell	I can't tell	Neutral	Neutral	Neutral	Neutral	Neutral	Neutral	Neutral	Neutral	Neutral	Neutral	Neutral	Neutral	Neutral	Neutral	Neutral	Neutral	Neutral	Neutral	4	4	4	4	3
Female	Third year of university	22	yes	48	1.58	19.23	Elementary school and below	I can't tell	Some discrepancies	Some discrepancies	Some discrepancies	I can't tell	I can't tell	I can't tell	I can't tell	Neutral	Partially disagree	Neutral	Kinda agree	Partially disagree	Partially disagree	Partially disagree	Kinda agree	Neutral	Partially disagree	Partially disagree	Neutral	Neutral	Neutral	Neutral	Neutral	Agree	Neutral	3.67	3.78	4.67	3.89	2.63
Female	Third year of university	23	yes	40	1.46	18.77	Elementary school and below	Some matches	Some matches	I can't tell	I can't tell	I can't tell	I can't tell	I can't tell	I can't tell	Kinda agree	Neutral	Partially disagree	Disagree	Disagree	Disagree	Neutral	Disagree	Partially disagree	Disagree	Disagree	Disagree	Disagree	Disagree	Partially disagree	Partially disagree	Disagree	Partially disagree	3	2.44	2.67	2.67	3.25
Male	Third year of university	21	yes	62	1.68	21.97	Elementary school and below	I can't tell	I can't tell	I can't tell	I can't tell	I can't tell	I can't tell	I can't tell	I can't tell	Partially disagree	Agree	Kinda agree	Kinda agree	Kinda agree	Kinda agree	Kinda agree	Kinda agree	Kinda agree	Kinda agree	Kinda agree	Kinda agree	Kinda agree	Kinda agree	Kinda agree	Kinda agree	Kinda agree	Kinda agree	4.83	5	5	4.94	3
Female	Third year of university	21	no	45	1.59	17.8	Elementary school and below	Some matches	Some matches	Some matches	Some matches	Some matches	Some matches	Some matches	Some matches	Neutral	Kinda agree	Partially disagree	Partially disagree	Partially disagree	Kinda agree	Agree	Neutral	Agree	Kinda agree	Neutral	Agree	Kinda agree	Neutral	Neutral	Neutral	Partially disagree	Partially disagree	3.83	5	3.33	4.33	4
Male	Third year of university	22	no	65	1.7	22.49	Junior High School	I can't tell	Some matches	Some matches	Some matches	Some matches	Some matches	I can't tell	I can't tell	Disagree	Partially disagree	Strongly agree	Strongly agree	Partially disagree	Kinda agree	Strongly agree	Agree	Strongly agree	Strongly agree	Strongly agree	Agree	Kinda agree	Agree	Agree	Kinda agree	Partially disagree	Strongly agree	4.5	6.44	5	5.56	3.63
Female	Third year of university	22	no	56	1.64	20.82	Junior High School	Some matches	Some matches	Some matches	Some matches	Some matches	Some matches	Some matches	Some matches	Partially disagree	Partially disagree	Kinda agree	Neutral	Agree	Agree	Agree	Agree	Kinda agree	Agree	Neutral	Kinda agree	Kinda agree	Agree	Agree	Kinda agree	Agree	Agree	4.5	5.44	5.67	5.17	4
Male	Third year of university	22	no	55	1.66	19.96	Elementary school and below	Perfect match	Perfect match	Perfect match	Perfect match	Perfect match	Perfect match	Some matches	Some matches	Disagree	Partially disagree	Neutral	Disagree	Disagree	Disagree	Disagree	Kinda agree	Agree	Kinda agree	Agree	Kinda agree	Kinda agree	Agree	Kinda agree	Agree	Agree	Kinda agree	2.5	5.11	5.67	4.33	4.75
Female	Third year of university	20	no	47	1.53	20.08	Junior High School	Some matches	Some matches	I can't tell	I can't tell	Some matches	I can't tell	Some matches	Some matches	Strongly agree	Agree	Agree	Strongly disagree	Strongly agree	Agree	Strongly agree	Strongly agree	Strongly agree	Strongly agree	Strongly agree	Strongly agree	Strongly agree	Strongly agree	Strongly agree	Agree	Agree	Agree	5.5	7	6	6.33	3.63
Female	Third year of university	22	yes	43	1.5	19.11	Elementary school and below	I can't tell	I can't tell	Some discrepancies	I can't tell	Some discrepancies	Some discrepancies	I can't tell	Some discrepancies	Partially disagree	Partially disagree	Neutral	Partially disagree	Partially disagree	Disagree	Partially disagree	Partially disagree	Partially disagree	Disagree	Disagree	Partially disagree	Partially disagree	Disagree	Disagree	Partially disagree	Partially disagree	Partially disagree	3	2.56	3	2.78	2.5
Female	Third year of university	22	yes	54	1.5	24	Elementary school and below	Some matches	Some matches	Some matches	Some matches	Some matches	Some matches	Some matches	Some matches	Strongly agree	Strongly agree	Kinda agree	Neutral	Strongly agree	Neutral	Agree	Kinda agree	Strongly agree	Strongly agree	Strongly agree	Strongly agree	Strongly agree	Strongly agree	Strongly agree	Agree	Agree	Agree	5.67	6.67	6	6.22	4
Male	Third year of university	22	no	60	1.7	20.76	Junior college/ above	I can't tell	I can't tell	I can't tell	I can't tell	I can't tell	I can't tell	I can't tell	I can't tell	Neutral	Neutral	Neutral	Neutral	Neutral	Neutral	Neutral	Neutral	Neutral	Neutral	Neutral	Neutral	Neutral	Neutral	Neutral	Neutral	Neutral	Neutral	4	4	4	4	3
Male	Third year of university	22	yes	47	1.65	17.26	Elementary school and below	I can't tell	Some matches	Some matches	Some matches	Some matches	Some matches	Some matches	Some matches	Partially disagree	Partially disagree	Partially disagree	Disagree	Partially disagree	Partially disagree	Neutral	Partially disagree	Partially disagree	Partially disagree	Partially disagree	Neutral	Neutral	Partially disagree	Partially disagree	Partially disagree	Partially disagree	Partially disagree	2.83	3.33	3	3.11	3.88
Male	Third year of university	23	no	65	1.68	23.03	High school	Some discrepancies	I can't tell	I can't tell	Some discrepancies	Some discrepancies	I can't tell	I can't tell	I can't tell	Neutral	Partially disagree	Disagree	Disagree	Agree	Agree	Disagree	Agree	Agree	Kinda agree	Kinda agree	Agree	Kinda agree	Agree	Kinda agree	Agree	Kinda agree	Agree	3.83	5.22	5.67	4.83	2.63
Male	Third year of university	22	no	61	1.65	22.41	Junior High School	Some discrepancies	Some discrepancies	Some discrepancies	Some matches	Some matches	Some matches	Some matches	I can't tell	Agree	Neutral	Strongly agree	Strongly agree	Disagree	Agree	Strongly agree	Agree	Strongly agree	Neutral	Kinda agree	Strongly agree	Strongly agree	Strongly agree	Agree	Kinda agree	Kinda agree	Agree	5.33	6.22	5.33	5.78	3.13
Female	Third year of university	21	no	48	1.6	18.75	Elementary school and below	Some matches	Some matches	I can't tell	I can't tell	I can't tell	I can't tell	I can't tell	Some discrepancies	Kinda agree	Kinda agree	Agree	Partially disagree	Neutral	Kinda agree	Strongly agree	Kinda agree	Strongly agree	Agree	Kinda agree	Neutral	Neutral	Strongly agree	Agree	Strongly agree	Agree	Agree	4.67	5.67	6.33	5.44	3.13
Male	Third year of university	21	no	60	1.6	23.44	Elementary school and below	I can't tell	I can't tell	Some matches	Some matches	Some matches	I can't tell	I can't tell	I can't tell	Partially disagree	Neutral	Kinda agree	Neutral	Strongly agree	Kinda agree	Strongly agree	Strongly agree	Neutral	Agree	Agree	Agree	Kinda agree	Agree	Agree	Strongly agree	Strongly agree	Strongly agree	4.67	6	7	5.72	3.38
Male	Third year of university	22	no	54	1.68	19.13	Elementary school and below	I can't tell	I can't tell	I can't tell	I can't tell	I can't tell	I can't tell	Some matches	I can't tell	Neutral	Kinda agree	Kinda agree	Agree	Kinda agree	Kinda agree	Strongly agree	Kinda agree	Kinda agree	Neutral	Neutral	Agree	Kinda agree	Kinda agree	Neutral	Neutral	Kinda agree	Neutral	5	5	4.33	4.89	3.13
Male	Third year of university	21	yes	54	1.65	19.83	Elementary school and below	Perfect match	Perfect match	Some matches	Perfect match	Some matches	Some matches	Some matches	I can't tell	Disagree	Strongly agree	Strongly agree	Strongly disagree	Strongly agree	Kinda agree	Strongly agree	Strongly agree	Strongly agree	Strongly agree	Agree	Strongly agree	Kinda agree	Strongly agree	Neutral	Disagree	Kinda agree	Strongly agree	4.83	6.44	4.67	5.61	4.25
Male	Third year of university	22	no	51	1.63	19.2	Elementary school and below	I can't tell	Some matches	Some matches	Some matches	Some matches	Some matches	I can't tell	I can't tell	Kinda agree	Neutral	Strongly agree	Partially disagree	Disagree	Kinda agree	Agree	Partially disagree	Kinda agree	Agree	Agree	Agree	Kinda agree	Strongly agree	Neutral	Neutral	Neutral	Neutral	4.33	5.44	4	4.83	3.63
Female	Third year of university	21	no	46	1.61	17.75	Elementary school and below	I can't tell	I can't tell	Some matches	Some matches	Some matches	I can't tell	I can't tell	I can't tell	Partially disagree	Kinda agree	Neutral	Disagree	Agree	Neutral	Agree	Agree	Strongly agree	Strongly agree	Strongly agree	Strongly agree	Strongly agree	Agree	Agree	Kinda agree	Kinda agree	Agree	4	6.56	5.33	5.5	3.38
Female	Third year of university	22	no	52	1.58	20.83	Elementary school and below	Some matches	Some matches	Some matches	Some matches	Some matches	Some matches	Some matches	Some matches	Kinda agree	Agree	Neutral	Partially disagree	Agree	Disagree	Kinda agree	Kinda agree	Agree	Agree	Agree	Agree	Kinda agree	Kinda agree	Neutral	Partially disagree	Agree	Agree	4.33	5.44	5	5	4
Female	Third year of university	21	no	45	1.55	18.73	Junior college/ above	Some matches	Some matches	Some matches	I can't tell	Some matches	Some matches	I can't tell	I can't tell	Strongly agree	Neutral	Neutral	Strongly agree	Disagree	Agree	Agree	Strongly agree	Strongly agree	Strongly agree	Strongly agree	Agree	Kinda agree	Strongly agree	Strongly agree	Strongly agree	Kinda agree	Kinda agree	5	6.67	5.67	5.94	3.63
Female	Third year of university	21	no	48	1.6	18.75	Junior High School	Some matches	Some matches	Some matches	Some matches	Some matches	Some matches	Some matches	Some matches	Partially disagree	Kinda agree	Kinda agree	Neutral	Kinda agree	Neutral	Kinda agree	Neutral	Kinda agree	Kinda agree	Neutral	Neutral	Neutral	Neutral	Kinda agree	Neutral	Neutral	Neutral	4.33	4.44	4	4.33	4
Female	Third year of university	22	no	43	1.52	18.61	Elementary school and below	Some matches	Some matches	I can't tell	I can't tell	I can't tell	I can't tell	I can't tell	Some discrepancies	Partially disagree	Kinda agree	Kinda agree	Disagree	Strongly disagree	Disagree	Partially disagree	Disagree	Partially disagree	Neutral	Disagree	Disagree	Partially disagree	Disagree	Neutral	Agree	Kinda agree	Kinda agree	3	2.78	5.33	3.28	3.13
Male	Third year of university	30	yes	40	1.55	16.65	Elementary school and below	I can't tell	Some matches	I can't tell	I can't tell	I can't tell	Some matches	I can't tell	I can't tell	Kinda agree	Kinda agree	Kinda agree	Kinda agree	Kinda agree	Kinda agree	Kinda agree	Agree	Kinda agree	Kinda agree	Kinda agree	Kinda agree	Neutral	Kinda agree	Strongly agree	Agree	Agree	Agree	5	5.22	6	5.28	3.25
Female	Third year of university	23	yes	44	1.52	19.04	Elementary school and below	Some matches	Some matches	Some matches	Some matches	Some matches	Some matches	Some matches	Some matches	Neutral	Partially disagree	Neutral	Partially disagree	Kinda agree	Partially disagree	Kinda agree	Agree	Kinda agree	Kinda agree	Agree	Partially disagree	Kinda agree	Kinda agree	Strongly agree	Kinda agree	Agree	Agree	3.67	5.33	5.67	4.83	4
Female	Third year of university	22	yes	65	1.55	27.06	Elementary school and below	I can't tell	I can't tell	I can't tell	I can't tell	I can't tell	I can't tell	I can't tell	I can't tell	Neutral	Neutral	Neutral	Neutral	Partially disagree	Kinda agree	Neutral	Kinda agree	Partially disagree	Agree	Partially disagree	Partially disagree	Kinda agree	Neutral	Kinda agree	Neutral	Neutral	Neutral	4	4.22	4	4.11	3
Male	Third year of university	20	yes	70	1.84	20.68	Junior High School	I can't tell	I can't tell	I can't tell	I can't tell	Some discrepancies	Some discrepancies	Some discrepancies	I can't tell	Kinda agree	Partially disagree	Partially disagree	Agree	Partially disagree	Partially disagree	Partially disagree	Kinda agree	Partially disagree	Partially disagree	Partially disagree	Partially disagree	Kinda agree	Agree	Kinda agree	Partially disagree	Partially disagree	Kinda agree	3.83	4.11	3.67	3.94	2.63
Female	Third year of university	22	no	47	1.53	20.08	Elementary school and below	Some matches	Some matches	Some matches	Some matches	Some matches	Some matches	Some matches	Some matches	Agree	Agree	Kinda agree	Kinda agree	Partially disagree	Neutral	Agree	Agree	Neutral	Kinda agree	Agree	Kinda agree	Kinda agree	Strongly agree	Kinda agree	Agree	Agree	Agree	4.83	5.56	6	5.39	4
Female	Third year of university	22	no	43	1.5	19.11	Elementary school and below	Perfect match	Some matches	Perfect match	Some matches	Some matches	I can't tell	Some matches	I can't tell	Kinda agree	Neutral	Neutral	Neutral	Kinda agree	Neutral	Agree	Strongly agree	Strongly agree	Agree	Strongly agree	Strongly agree	Strongly agree	Strongly agree	Agree	Neutral	Neutral	Neutral	4.33	6.67	4	5.44	4
Male	Third year of university	21	yes	65	1.67	23.31	Junior High School	I can't tell	I can't tell	I can't tell	I can't tell	Some discrepancies	Some discrepancies	Some discrepancies	Some discrepancies	Neutral	Neutral	Agree	Agree	Agree	Agree	Agree	Agree	Agree	Agree	Agree	Agree	Kinda agree	Agree	Agree	Agree	Agree	Agree	5.33	6	6	5.78	2.5
Female	Third year of university	21	no	51	1.58	20.43	Elementary school and below	Some discrepancies	Some discrepancies	Some discrepancies	Some discrepancies	I can't tell	I can't tell	I can't tell	I can't tell	Kinda agree	Kinda agree	Kinda agree	Kinda agree	Agree	Partially disagree	Neutral	Kinda agree	Kinda agree	Partially disagree	Kinda agree	Neutral	Kinda agree	Neutral	Agree	Kinda agree	Agree	Kinda agree	4.83	4.67	5.33	4.83	2.5
Female	Third year of university	21	no	43	1.55	17.9	Junior High School	Some discrepancies	I can't tell	Some discrepancies	I can't tell	I can't tell	Some discrepancies	Some discrepancies	I can't tell	Partially disagree	Neutral	Neutral	Neutral	Kinda agree	Neutral	Partially disagree	Neutral	Neutral	Neutral	Neutral	Neutral	Kinda agree	Neutral	Neutral	Kinda agree	Neutral	Kinda agree	4	4.11	4.67	4.17	2.5
Female	Third year of university	22	yes	41	1.55	17.07	Elementary school and below	Some discrepancies	I can't tell	I can't tell	Some discrepancies	I can't tell	Some discrepancies	I can't tell	Some discrepancies	Partially disagree	Neutral	Partially disagree	Partially disagree	Partially disagree	Disagree	Neutral	Partially disagree	Partially disagree	Partially disagree	Neutral	Partially disagree	Partially disagree	Partially disagree	Neutral	Partially disagree	Disagree	Partially disagree	3	3.33	2.67	3.11	2.5
Female	Third year of university	23	no	60	1.52	25.97	Elementary school and below	Some matches	Some matches	Some matches	I can't tell	I can't tell	I can't tell	I can't tell	I can't tell	Kinda agree	Kinda agree	Partially disagree	Neutral	Partially disagree	Kinda agree	Kinda agree	Neutral	Kinda agree	Kinda agree	Kinda agree	Kinda agree	Kinda agree	Neutral	Kinda agree	Neutral	Neutral	Neutral	4.17	4.78	4	4.44	3.38
Male	Third year of university	21	no	60	1.73	20.05	Elementary school and below	I can't tell	I can't tell	I can't tell	I can't tell	I can't tell	I can't tell	I can't tell	I can't tell	Neutral	Neutral	Neutral	Neutral	Neutral	Neutral	Kinda agree	Kinda agree	Kinda agree	Kinda agree	Kinda agree	Neutral	Neutral	Neutral	Kinda agree	Neutral	Neutral	Neutral	4	4.67	4	4.33	3
Female	Third year of university	21	yes	45	1.53	19.22	Elementary school and below	I can't tell	I can't tell	Some matches	Some matches	Some matches	I can't tell	I can't tell	Some discrepancies	Neutral	Neutral	Neutral	Kinda agree	Neutral	Kinda agree	Kinda agree	Neutral	Kinda agree	Neutral	Kinda agree	Kinda agree	Kinda agree	Neutral	Neutral	Kinda agree	Kinda agree	Neutral	4.33	4.56	4.67	4.5	3.25
Female	Second year of university	20	no	45	1.55	18.73	Junior college/ above	I can't tell	I can't tell	I can't tell	Some matches	I can't tell	Some matches	Some matches	Some matches	Kinda agree	Kinda agree	Kinda agree	Kinda agree	Kinda agree	Kinda agree	Kinda agree	Agree	Kinda agree	Kinda agree	Kinda agree	Kinda agree	Kinda agree	Agree	Kinda agree	Neutral	Kinda agree	Kinda agree	5	5.33	4.67	5.11	3.5
Female	Second year of university	21	yes	52	1.6	20.31	Elementary school and below	I can't tell	I can't tell	Some matches	Some matches	Some matches	Perfect match	Some matches	I can't tell	Neutral	Neutral	Partially disagree	Neutral	Partially disagree	Kinda agree	Agree	Strongly agree	Strongly agree	Agree	Strongly agree	Strongly agree	Kinda agree	Strongly agree	Kinda agree	Neutral	Neutral	Neutral	3.83	6.44	4	5.17	3.75
Female	Second year of university	20	yes	49	1.57	19.88	Junior college/ above	Some matches	I can't tell	Some matches	I can't tell	Some matches	I can't tell	Some matches	Some matches	Kinda agree	Kinda agree	Kinda agree	Kinda agree	Neutral	Agree	Kinda agree	Kinda agree	Kinda agree	Agree	Neutral	Kinda agree	Neutral	Kinda agree	Kinda agree	Agree	Neutral	Agree	5	4.89	5.33	5	3.63
Female	Third year of university	20	yes	45	1.55	18.73	Elementary school and below	Some matches	Perfect match	Perfect match	Perfect match	Perfect match	Some matches	Some matches	Some matches	Partially disagree	Strongly disagree	Neutral	Strongly disagree	Agree	Neutral	Neutral	Kinda agree	Neutral	Kinda agree	Agree	Neutral	Kinda agree	Neutral	Kinda agree	Agree	Kinda agree	Neutral	3.17	4.78	5	4.28	4.5
Female	Second year of university	20	no	53	1.67	19	Elementary school and below	Some matches	Some matches	Some matches	Some matches	Some matches	I can't tell	I can't tell	I can't tell	Agree	Agree	Neutral	Disagree	Disagree	Kinda agree	Strongly agree	Strongly agree	Strongly agree	Strongly agree	Strongly agree	Strongly agree	Strongly agree	Strongly agree	Kinda agree	Strongly agree	Agree	Agree	4.17	6.78	6.33	5.83	3.63
Male	Second year of university	22	no	55	1.63	20.7	Junior High School	I can't tell	I can't tell	I can't tell	I can't tell	I can't tell	I can't tell	I can't tell	I can't tell	Kinda agree	Neutral	Neutral	Neutral	Neutral	Neutral	Kinda agree	Kinda agree	Agree	Kinda agree	Kinda agree	Agree	Kinda agree	Agree	Kinda agree	Neutral	Kinda agree	Kinda agree	4.17	5.44	4.67	4.89	3
Female	Second year of university	20	no	50	1.55	20.81	Elementary school and below	I can't tell	I can't tell	I can't tell	I can't tell	I can't tell	I can't tell	I can't tell	I can't tell	Kinda agree	Partially disagree	Neutral	Kinda agree	Partially disagree	Kinda agree	Agree	Neutral	Agree	Strongly agree	Strongly agree	Neutral	Strongly agree	Strongly agree	Strongly agree	Strongly agree	Agree	Kinda agree	4.17	6.11	6	5.44	3
Male	Second year of university	23	yes	68	1.69	23.81	Elementary school and below	I can't tell	I can't tell	I can't tell	I can't tell	I can't tell	I can't tell	I can't tell	I can't tell	Neutral	Neutral	Neutral	Neutral	Neutral	Neutral	Neutral	Neutral	Neutral	Neutral	Neutral	Neutral	Neutral	Neutral	Neutral	Neutral	Neutral	Neutral	4	4	4	4	3
Male	Second year of university	19	no	58	1.74	19.16	High school	Some matches	Some matches	Some matches	Some matches	Some matches	Some matches	Some matches	Some matches	Partially disagree	Kinda agree	Disagree	Disagree	Kinda agree	Kinda agree	Kinda agree	Kinda agree	Strongly agree	Strongly agree	Strongly agree	Strongly agree	Strongly agree	Strongly agree	Neutral	Neutral	Neutral	Neutral	3.67	6.22	4	5	4
Male	Second year of university	22	no	62	1.66	22.5	Elementary school and below	I can't tell	I can't tell	Some discrepancies	Some discrepancies	I can't tell	I can't tell	I can't tell	I can't tell	Kinda agree	Agree	Kinda agree	Partially disagree	Neutral	Kinda agree	Agree	Strongly agree	Agree	Kinda agree	Kinda agree	Agree	Kinda agree	Kinda agree	Agree	Agree	Agree	Kinda agree	4.67	5.67	5.67	5.33	2.75
Female	Third year of university	22	yes	88	1.57	35.7	Elementary school and below	Some matches	Some matches	Some matches	Some matches	I can't tell	I can't tell	I can't tell	Some matches	Neutral	Neutral	Kinda agree	Partially disagree	Kinda agree	Kinda agree	Kinda agree	Kinda agree	Kinda agree	Kinda agree	Kinda agree	Neutral	Kinda agree	Kinda agree	Kinda agree	Kinda agree	Kinda agree	Kinda agree	4.33	4.89	5	4.72	3.63
Male	Third year of university	24	yes	75	1.71	25.65	Junior college/ above	I can't tell	I can't tell	I can't tell	I can't tell	I can't tell	I can't tell	I can't tell	I can't tell	Agree	Kinda agree	Agree	Agree	Strongly agree	Strongly agree	Strongly agree	Strongly agree	Strongly agree	Strongly agree	Strongly agree	Strongly agree	Strongly agree	Strongly agree	Strongly agree	Strongly agree	Strongly agree	Strongly agree	6.17	7	7	6.72	3
Female	First year of university	19	yes	50	1.58	20.03	Elementary school and below	Some discrepancies	Some discrepancies	Some discrepancies	Some discrepancies	Some discrepancies	Some discrepancies	Some discrepancies	Some discrepancies	Neutral	Kinda agree	Disagree	Disagree	Disagree	Disagree	Neutral	Neutral	Strongly agree	Neutral	Agree	Agree	Strongly agree	Neutral	Neutral	Kinda agree	Neutral	Partially disagree	2.83	5.11	4	4.17	2
Male	First year of university	19	no	66	1.8	20.37	Elementary school and below	I can't tell	I can't tell	Some matches	I can't tell	I can't tell	Some matches	Some matches	Some matches	Neutral	Kinda agree	Neutral	Neutral	Partially disagree	Partially disagree	Kinda agree	Agree	Agree	Partially disagree	Kinda agree	Strongly agree	Strongly agree	Partially disagree	Kinda agree	Agree	Disagree	Neutral	3.83	5.22	4	4.56	3.5
Female	First year of university	19	no	54	1.63	20.32	Junior High School	I can't tell	Some matches	Some matches	Some matches	Some matches	Some matches	Some matches	Some matches	Kinda agree	Neutral	Kinda agree	Neutral	Agree	Partially disagree	Kinda agree	Kinda agree	Agree	Neutral	Kinda agree	Kinda agree	Kinda agree	Kinda agree	Kinda agree	Agree	Kinda agree	Kinda agree	4.5	5	5.33	4.89	3.88
Female	First year of university	18	no	56.7	1.62	21.6	Junior High School	Some matches	Some matches	Some matches	Some matches	Some matches	Some matches	Some matches	I can't tell	Kinda agree	Kinda agree	Neutral	Neutral	Agree	Kinda agree	Agree	Agree	Agree	Kinda agree	Agree	Agree	Kinda agree	Agree	Agree	Agree	Agree	Agree	4.83	5.89	6	5.56	3.88
Female	First year of university	19	yes	45	1.62	17.15	Elementary school and below	Some matches	Some matches	Some matches	Some matches	Some matches	Some matches	Some matches	Some matches	Partially disagree	Agree	Partially disagree	Partially disagree	Partially disagree	Partially disagree	Agree	Neutral	Agree	Kinda agree	Neutral	Kinda agree	Kinda agree	Agree	Neutral	Neutral	Neutral	Neutral	3.5	5	4	4.33	4
Female	First year of university	19	yes	58	1.58	23.23	Elementary school and below	I can't tell	I can't tell	I can't tell	I can't tell	Some matches	I can't tell	I can't tell	I can't tell	Neutral	Neutral	Agree	Neutral	Kinda agree	Kinda agree	Strongly agree	Kinda agree	Kinda agree	Kinda agree	Kinda agree	Kinda agree	Kinda agree	Agree	Kinda agree	Agree	Kinda agree	Agree	4.67	5.44	5.67	5.22	3.13
Female	First year of university	19	no	54	1.73	18.04	Junior college/ above	I can't tell	Some discrepancies	Some discrepancies	Some matches	Some matches	I can't tell	Some matches	I can't tell	Disagree	Neutral	Neutral	Disagree	Neutral	Neutral	Agree	Agree	Agree	Kinda agree	Agree	Agree	Neutral	Agree	Agree	Neutral	Neutral	Kinda agree	3.33	5.67	4.33	4.67	3.13
Female	First year of university	20	no	60	1.6	23.44	Elementary school and below	I can't tell	I can't tell	I can't tell	I can't tell	I can't tell	I can't tell	I can't tell	I can't tell	Neutral	Partially disagree	Agree	Neutral	Kinda agree	Agree	Agree	Strongly agree	Strongly agree	Agree	Neutral	Agree	Kinda agree	Agree	Kinda agree	Agree	Strongly agree	Strongly agree	4.67	5.89	6.67	5.61	3
Female	First year of university	19	yes	42	1.52	18.18	Elementary school and below	Some matches	Some matches	Some matches	Some matches	Some matches	Some matches	Some matches	Some matches	Kinda agree	Agree	Disagree	Disagree	Neutral	Agree	Agree	Agree	Agree	Agree	Agree	Agree	Kinda agree	Agree	Neutral	Neutral	Neutral	Partially disagree	4.17	5.78	3.67	4.89	4
Female	First year of university	19	no	46	1.6	17.97	Elementary school and below	Some matches	Some matches	Some matches	Some matches	Some matches	Some matches	Some matches	Some matches	Strongly agree	Agree	Agree	Disagree	Strongly agree	Strongly agree	Strongly agree	Strongly agree	Strongly agree	Strongly agree	Strongly agree	Strongly agree	Strongly agree	Strongly agree	Strongly agree	Strongly agree	Strongly agree	Strongly agree	5.83	7	7	6.61	4
Female	Fourth year of university	28	no	48	1.63	18.07	Junior college/ above	Some matches	Some matches	Some matches	Some matches	Some matches	Some matches	Some matches	Some matches	Kinda agree	Kinda agree	Partially disagree	Kinda agree	Agree	Neutral	Kinda agree	Strongly agree	Strongly agree	Strongly agree	Strongly agree	Strongly agree	Strongly agree	Strongly agree	Strongly agree	Strongly agree	Strongly agree	Strongly agree	4.67	6.78	7	6.11	4
Male	First year of university	20	no	55	1.75	17.96	Elementary school and below	I can't tell	Some matches	Some matches	Some matches	Some matches	Some matches	Some matches	Some matches	Neutral	Neutral	Neutral	Neutral	Neutral	Neutral	Neutral	Neutral	Neutral	Neutral	Neutral	Neutral	Neutral	Neutral	Neutral	Neutral	Neutral	Neutral	4	4	4	4	3.88
Male	First year of university	20	yes	56	1.7	19.38	Elementary school and below	I can't tell	Some discrepancies	I can't tell	Some discrepancies	I can't tell	Some discrepancies	I can't tell	Some discrepancies	Neutral	Kinda agree	Neutral	Neutral	Kinda agree	Kinda agree	Neutral	Neutral	Kinda agree	Neutral	Neutral	Neutral	Kinda agree	Kinda agree	Kinda agree	Neutral	Neutral	Neutral	4.5	4.44	4	4.39	2.5
Female	First year of university	19	no	50	1.5	22.22	Elementary school and below	Some matches	Some matches	I can't tell	I can't tell	Some matches	Some matches	Some matches	Some matches	Kinda agree	Kinda agree	Neutral	Kinda agree	Neutral	Kinda agree	Kinda agree	Kinda agree	Agree	Kinda agree	Kinda agree	Kinda agree	Kinda agree	Agree	Kinda agree	Kinda agree	Kinda agree	Kinda agree	4.67	5.22	5	5	3.75
Male	First year of university	20	no	60	1.75	19.59	Junior college/ above	I can't tell	Some discrepancies	I can't tell	I can't tell	Some discrepancies	I can't tell	I can't tell	I can't tell	Agree	Kinda agree	Neutral	Neutral	Kinda agree	Kinda agree	Kinda agree	Neutral	Kinda agree	Agree	Neutral	Kinda agree	Kinda agree	Agree	Neutral	Neutral	Neutral	Neutral	4.83	5	4	4.78	2.75
Female	First year of university	20	no	42	1.55	17.48	No idea	Some matches	I can't tell	Some matches	Some matches	Some matches	Some discrepancies	I can't tell	I can't tell	Kinda agree	Agree	Partially disagree	Strongly agree	Strongly agree	Strongly agree	Strongly agree	Strongly agree	Strongly agree	Strongly agree	Strongly agree	Agree	Strongly agree	Strongly agree	Strongly agree	Strongly agree	Strongly agree	Strongly agree	5.83	6.89	7	6.56	3.38
Female	First year of university	20	no	43	1.59	17.01	Junior High School	Some matches	Some matches	Some matches	Some matches	Some matches	Some matches	Some matches	Some matches	Partially disagree	Partially disagree	Neutral	Partially disagree	Agree	Partially disagree	Agree	Agree	Agree	Agree	Kinda agree	Agree	Kinda agree	Kinda agree	Kinda agree	Partially disagree	Kinda agree	Agree	3.67	5.67	4.67	4.83	4
Female	First year of university	18	no	46	1.56	18.9	Elementary school and below	I can't tell	Some matches	Some matches	I can't tell	Some matches	Some matches	I can't tell	I can't tell	Neutral	Neutral	Partially disagree	Disagree	Neutral	Disagree	Kinda agree	Neutral	Kinda agree	Neutral	Neutral	Neutral	Neutral	Neutral	Neutral	Kinda agree	Neutral	Kinda agree	3.17	4.22	4.67	3.94	3.5
Male	First year of university	19	no	53	1.71	18.13	Elementary school and below	Some matches	Perfect match	Perfect match	Perfect match	Perfect match	Perfect match	Perfect match	Perfect match	Strongly disagree	Strongly disagree	Strongly disagree	Disagree	Kinda agree	Neutral	Disagree	Partially disagree	Disagree	Agree	Kinda agree	Strongly agree	Kinda agree	Kinda agree	Neutral	Partially disagree	Neutral	Partially disagree	2.33	4.44	3.33	3.56	4.88
Male	First year of university	20	no	60	1.6	23.44	Elementary school and below	Some matches	Some matches	Some matches	Some matches	Some matches	Some matches	Some matches	Some matches	Partially disagree	Neutral	Partially disagree	Strongly disagree	Neutral	Neutral	Neutral	Neutral	Neutral	Neutral	Neutral	Neutral	Neutral	Neutral	Neutral	Neutral	Neutral	Neutral	3.17	4	4	3.72	4
Female	First year of university	19	yes	41	1.53	17.51	Junior High School	Perfect match	Perfect match	Perfect match	Perfect match	Perfect match	Perfect match	Perfect match	Perfect match	Strongly agree	Kinda agree	Kinda agree	Kinda agree	Kinda agree	Kinda agree	Kinda agree	Kinda agree	Kinda agree	Kinda agree	Kinda agree	Kinda agree	Kinda agree	Kinda agree	Kinda agree	Kinda agree	Kinda agree	Kinda agree	5.33	5	5	5.11	5
Male	First year of university	20	no	64	1.68	22.68	Elementary school and below	Some matches	Some matches	Some matches	Some matches	Some matches	Some matches	Some matches	Some matches	Neutral	Neutral	Partially disagree	Partially disagree	Partially disagree	Neutral	Neutral	Partially disagree	Partially disagree	Partially disagree	Neutral	Partially disagree	Neutral	Neutral	Neutral	Partially disagree	Partially disagree	Partially disagree	3.5	3.56	3	3.44	4
Female	First year of university	20	no	50	1.65	18.37	High school	Some matches	Some matches	Some matches	Some matches	Some matches	Some matches	Some matches	Some matches	Neutral	Kinda agree	Agree	Neutral	Neutral	Neutral	Neutral	Neutral	Neutral	Neutral	Neutral	Neutral	Neutral	Neutral	Neutral	Neutral	Neutral	Neutral	4.5	4	4	4.17	4
Male	First year of university	20	no	71	1.7	24.57	Junior college/ above	Some matches	Some matches	Some matches	Some matches	Some matches	Some matches	Some matches	Some matches	Neutral	Neutral	Neutral	Neutral	Neutral	Neutral	Neutral	Neutral	Neutral	Neutral	Neutral	Neutral	Neutral	Neutral	Neutral	Neutral	Neutral	Neutral	4	4	4	4	4
Male	First year of university	20	yes	50	1.65	18.37	High school	I can't tell	I can't tell	Some discrepancies	Some discrepancies	I can't tell	I can't tell	Some discrepancies	I can't tell	Kinda agree	Partially disagree	Neutral	Neutral	Neutral	Neutral	Kinda agree	Neutral	Neutral	Kinda agree	Neutral	Neutral	Neutral	Neutral	Neutral	Neutral	Neutral	Neutral	4	4.22	4	4.11	2.63
Male	First year of university	20	yes	45	1.6	17.58	Elementary school and below	I can't tell	I can't tell	Some matches	I can't tell	Some matches	Some matches	Some matches	I can't tell	Partially disagree	Neutral	Kinda agree	Partially disagree	Strongly agree	Partially disagree	Kinda agree	Kinda agree	Agree	Kinda agree	Strongly agree	Strongly agree	Strongly agree	Disagree	Kinda agree	Agree	Kinda agree	Neutral	4.17	5.44	5	4.94	3.5
Female	First year of university	19	yes	52	1.5	23.11	Elementary school and below	Some matches	Some matches	Some matches	Perfect match	Perfect match	Perfect match	Perfect match	Perfect match	Strongly agree	Neutral	Neutral	Neutral	Neutral	Neutral	Neutral	Kinda agree	Strongly agree	Neutral	Neutral	Kinda agree	Strongly agree	Kinda agree	Kinda agree	Kinda agree	Kinda agree	Kinda agree	4.5	5.11	5	4.89	4.63
Male	First year of university	21	no	68	1.82	20.53	Elementary school and below	I can't tell	Some matches	Some matches	Some matches	Some matches	Some matches	Some matches	Some matches	Disagree	Neutral	Neutral	Kinda agree	Strongly agree	Neutral	Agree	Neutral	Neutral	Neutral	Neutral	Neutral	Neutral	Strongly agree	Neutral	Neutral	Neutral	Kinda agree	4.33	4.56	4.33	4.44	3.88
Male	First year of university	21	no	50	1.6	19.53	Elementary school and below	Some matches	I can't tell	I can't tell	I can't tell	I can't tell	Some matches	I can't tell	Some matches	Strongly agree	Neutral	Neutral	Neutral	Neutral	Kinda agree	Neutral	Kinda agree	Partially disagree	Kinda agree	Partially disagree	Kinda agree	Kinda agree	Partially disagree	Kinda agree	Neutral	Neutral	Neutral	4.67	4.22	4	4.33	3.38
Female	First year of university	20	no	52	1.64	19.33	Elementary school and below	I can't tell	I can't tell	I can't tell	I can't tell	I can't tell	I can't tell	I can't tell	I can't tell	Kinda agree	Kinda agree	Kinda agree	Kinda agree	Kinda agree	Kinda agree	Kinda agree	Kinda agree	Kinda agree	Kinda agree	Kinda agree	Kinda agree	Kinda agree	Kinda agree	Kinda agree	Kinda agree	Kinda agree	Kinda agree	5	5	5	5	3
Female	First year of university	20	yes	56.5	1.6	22.07	Junior High School	I can't tell	I can't tell	Some discrepancies	Some discrepancies	I can't tell	I can't tell	I can't tell	I can't tell	Agree	Partially disagree	Kinda agree	Kinda agree	Neutral	Kinda agree	Kinda agree	Kinda agree	Kinda agree	Kinda agree	Kinda agree	Kinda agree	Neutral	Kinda agree	Neutral	Neutral	Kinda agree	Agree	4.67	4.78	5	4.78	2.75
Female	First year of university	20	no	50	1.57	20.28	Elementary school and below	I can't tell	Some matches	Some matches	Some matches	Some matches	Some matches	I can't tell	I can't tell	Agree	Kinda agree	Agree	Agree	Agree	Agree	Agree	Kinda agree	Agree	Kinda agree	Kinda agree	Kinda agree	Kinda agree	Agree	Agree	Neutral	Agree	Agree	5.83	5.56	5.33	5.61	3.63
Male	First year of university	20	yes	57	1.75	18.61	Junior High School	Perfect match	Perfect match	Perfect match	Perfect match	Perfect match	Perfect match	Perfect match	Perfect match	Kinda agree	Partially disagree	Partially disagree	Strongly disagree	Strongly agree	Strongly agree	Strongly agree	Strongly agree	Strongly agree	Strongly agree	Strongly agree	Strongly agree	Strongly agree	Strongly agree	Strongly agree	Strongly agree	Strongly agree	Strongly agree	4.33	7	7	6.11	5
Male	First year of university	22	yes	65	1.72	21.97	Elementary school and below	I can't tell	I can't tell	I can't tell	I can't tell	Some matches	I can't tell	Some discrepancies	I can't tell	Neutral	Partially disagree	Partially disagree	Strongly disagree	Disagree	Disagree	Partially disagree	Neutral	Agree	Partially disagree	Partially disagree	Partially disagree	Disagree	Partially disagree	Kinda agree	Kinda agree	Neutral	Neutral	2.5	3.56	4.33	3.33	3
Male	First year of university	24	no	60	1.66	21.77	Elementary school and below	Some matches	Some matches	Some matches	Some matches	Some matches	Some matches	Some matches	Some matches	Disagree	Disagree	Disagree	Disagree	Disagree	Disagree	Disagree	Disagree	Disagree	Disagree	Disagree	Disagree	Disagree	Disagree	Disagree	Disagree	Disagree	Strongly disagree	2	2	1.67	1.94	4
Female	First year of university	19	no	50	1.57	20.28	Elementary school and below	Some discrepancies	I can't tell	I can't tell	Some discrepancies	Some discrepancies	Some discrepancies	I can't tell	Some discrepancies	Partially disagree	Kinda agree	Disagree	Disagree	Disagree	Kinda agree	Strongly agree	Strongly agree	Strongly agree	Strongly agree	Strongly agree	Strongly agree	Strongly agree	Strongly agree	Strongly agree	Partially disagree	Neutral	Strongly agree	3.17	7	4.67	5.33	2.38
Male	First year of university	20	no	80	1.7	27.68	Junior college/ above	Some matches	Some matches	Some matches	Some matches	Some matches	Some matches	Some matches	Some matches	Kinda agree	Kinda agree	Kinda agree	Kinda agree	Strongly agree	Kinda agree	Kinda agree	Kinda agree	Strongly agree	Agree	Agree	Kinda agree	Kinda agree	Strongly agree	Agree	Kinda agree	Kinda agree	Kinda agree	5.33	5.89	5	5.56	4
Female	Second year of university	19	no	54	1.6	21.09	Elementary school and below	Some matches	Some matches	Some matches	Some matches	Some matches	Some matches	Some matches	Some matches	Neutral	Agree	Neutral	Kinda agree	Kinda agree	Kinda agree	Kinda agree	Agree	Agree	Agree	Agree	Agree	Kinda agree	Agree	Agree	Kinda agree	Kinda agree	Kinda agree	4.83	5.89	5	5.39	4
Female	Second year of university	21	yes	52	1.6	20.31	Junior High School	I can't tell	Some matches	Some discrepancies	I can't tell	Some matches	Some matches	Some matches	Some matches	Kinda agree	Neutral	Neutral	Neutral	Kinda agree	Neutral	Neutral	Neutral	Kinda agree	Kinda agree	Kinda agree	Kinda agree	Kinda agree	Kinda agree	Neutral	Kinda agree	Neutral	Kinda agree	4.33	4.67	4.67	4.56	3.5
Male	Second year of university	21	yes	56	1.78	17.67	High school	I can't tell	Some matches	Some matches	Some matches	I can't tell	Some matches	Perfect match	I can't tell	Partially disagree	Agree	Neutral	Kinda agree	Agree	Kinda agree	Strongly agree	Agree	Strongly agree	Agree	Agree	Strongly agree	Strongly agree	Strongly agree	Strongly agree	Neutral	Agree	Agree	4.83	6.67	5.33	5.83	3.75
Male	First year of university	20	no	75	1.67	26.89	Junior High School	Some matches	Some matches	Some matches	Some matches	Some matches	Some matches	Some matches	Some matches	Kinda agree	Kinda agree	Kinda agree	Kinda agree	Kinda agree	Kinda agree	Kinda agree	Kinda agree	Agree	Kinda agree	Kinda agree	Kinda agree	Kinda agree	Kinda agree	Kinda agree	Kinda agree	Kinda agree	Kinda agree	5	5.11	5	5.06	4
Female	Fourth year of university	22	no	46	1.57	18.66	Junior High School	I can't tell	I can't tell	I can't tell	I can't tell	Some matches	Some matches	Some matches	Some matches	Neutral	Kinda agree	Neutral	Neutral	Neutral	Kinda agree	Neutral	Kinda agree	Kinda agree	Kinda agree	Agree	Agree	Kinda agree	Strongly agree	Kinda agree	Agree	Kinda agree	Kinda agree	4.33	5.44	5.33	5.06	3.5
Male	First year of university	19	no	60	1.66	21.77	Junior High School	I can't tell	I can't tell	I can't tell	I can't tell	I can't tell	I can't tell	I can't tell	I can't tell	Neutral	Agree	Disagree	Partially disagree	Strongly agree	Neutral	Agree	Disagree	Kinda agree	Neutral	Neutral	Neutral	Neutral	Disagree	Disagree	Disagree	Disagree	Partially disagree	4.33	3.67	2.33	3.67	3
Male	First year of university	19	yes	100	1.86	28.91	Junior college/ above	Some matches	Some matches	Some matches	Some matches	Some matches	Some matches	Some matches	Some matches	Strongly agree	Strongly agree	Strongly agree	Agree	Strongly agree	Strongly agree	Strongly agree	Strongly agree	Strongly agree	Strongly agree	Kinda agree	Strongly agree	Strongly agree	Strongly agree	Strongly agree	Disagree	Strongly agree	Strongly agree	6.83	6.78	5.33	6.56	4
Male	First year of university	20	yes	50	1.61	19.29	Elementary school and below	Some discrepancies	Some discrepancies	Some discrepancies	Some discrepancies	Some discrepancies	Some discrepancies	Some discrepancies	Some discrepancies	Disagree	Neutral	Partially disagree	Partially disagree	Partially disagree	Partially disagree	Partially disagree	Partially disagree	Partially disagree	Partially disagree	Partially disagree	Partially disagree	Partially disagree	Partially disagree	Partially disagree	Kinda agree	Kinda agree	Partially disagree	3	3	4.33	3.22	2
Male	First year of university	20	yes	67	1.67	24.02	Junior High School	Some matches	Some matches	Some matches	Some matches	Some matches	Some matches	Some matches	Some matches	Kinda agree	Kinda agree	Kinda agree	Kinda agree	Kinda agree	Kinda agree	Kinda agree	Kinda agree	Kinda agree	Kinda agree	Kinda agree	Kinda agree	Kinda agree	Kinda agree	Kinda agree	Kinda agree	Kinda agree	Kinda agree	5	5	5	5	4
Female	First year of university	19	no	46	1.6	17.97	Elementary school and below	I can't tell	I can't tell	Some matches	Some matches	I can't tell	I can't tell	Some matches	Some discrepancies	Kinda agree	Neutral	Neutral	Neutral	Neutral	Neutral	Neutral	Neutral	Neutral	Neutral	Neutral	Neutral	Neutral	Neutral	Neutral	Neutral	Neutral	Neutral	4.17	4	4	4.06	3.25
Male	First year of university	18	no	90	1.77	28.73	High school	Some matches	Some matches	Some matches	Some matches	Some matches	Some matches	Some matches	Some matches	Agree	Agree	Partially disagree	Neutral	Neutral	Neutral	Neutral	Kinda agree	Agree	Agree	Agree	Agree	Kinda agree	Agree	Kinda agree	Kinda agree	Neutral	Neutral	4.5	5.56	4.33	5	4
Female	First year of university	19	yes	48	1.6	18.75	Elementary school and below	Some matches	Some matches	Some discrepancies	I can't tell	I can't tell	Some discrepancies	I can't tell	I can't tell	Kinda agree	Kinda agree	Kinda agree	Kinda agree	Neutral	Kinda agree	Neutral	Neutral	Neutral	Partially disagree	Kinda agree	Kinda agree	Kinda agree	Neutral	Neutral	Partially disagree	Neutral	Agree	4.83	4.33	4.33	4.5	3
Male	First year of university	19	no	68	1.7	23.53	High school	I can't tell	I can't tell	I can't tell	I can't tell	I can't tell	I can't tell	I can't tell	I can't tell	Neutral	Neutral	Neutral	Neutral	Neutral	Neutral	Neutral	Neutral	Neutral	Neutral	Neutral	Neutral	Neutral	Neutral	Neutral	Neutral	Neutral	Neutral	4	4	4	4	3
Male	First year of university	18	no	68	1.75	22.2	High school	Some matches	Some matches	Some matches	Some matches	Some matches	Some matches	Some matches	Some matches	Kinda agree	Kinda agree	Partially disagree	Partially disagree	Kinda agree	Kinda agree	Kinda agree	Kinda agree	Kinda agree	Kinda agree	Kinda agree	Kinda agree	Kinda agree	Kinda agree	Kinda agree	Kinda agree	Kinda agree	Neutral	4.33	5	4.67	4.72	4
Male	First year of university	20	no	70	1.8	21.6	Junior High School	Perfect match	Perfect match	Perfect match	Perfect match	Perfect match	Perfect match	Perfect match	Perfect match	Kinda agree	Kinda agree	Neutral	Strongly disagree	Strongly agree	Strongly agree	Strongly agree	Agree	Strongly agree	Kinda agree	Kinda agree	Strongly agree	Kinda agree	Kinda agree	Strongly agree	Strongly agree	Strongly agree	Strongly agree	4.83	6.11	7	5.83	5
Female	First year of university	19	no	44	1.66	15.97	High school	Perfect match	Perfect match	Perfect match	Perfect match	Perfect match	Perfect match	Perfect match	Perfect match	Kinda agree	Kinda agree	Partially disagree	Kinda agree	Kinda agree	Kinda agree	Kinda agree	Agree	Agree	Kinda agree	Kinda agree	Agree	Kinda agree	Agree	Agree	Partially disagree	Kinda agree	Kinda agree	4.67	5.67	4.33	5.11	5
Male	First year of university	20	yes	60	1.67	21.51	Elementary school and below	Some matches	Some matches	Some matches	Some matches	Some matches	Some matches	Some matches	Some matches	Disagree	Neutral	Neutral	Strongly disagree	Strongly disagree	Kinda agree	Neutral	Kinda agree	Strongly agree	Strongly agree	Strongly agree	Strongly agree	Strongly agree	Neutral	Kinda agree	Partially disagree	Kinda agree	Strongly agree	2.83	5.89	5	4.72	4
Female	First year of university	18	yes	88	1.57	35.7	Junior college/ above	Some matches	Some matches	Some matches	Some matches	Some matches	Some matches	Some matches	I can't tell	Kinda agree	Strongly disagree	Strongly agree	Kinda agree	Strongly agree	Strongly disagree	Neutral	Strongly agree	Strongly agree	Kinda agree	Agree	Strongly agree	Strongly agree	Neutral	Agree	Kinda agree	Kinda agree	Strongly agree	4.33	5.89	5.67	5.33	3.88
Male	First year of university	19	no	65	1.75	21.22	Junior High School	Some matches	Some matches	Some matches	Some matches	Some matches	Some matches	Some matches	Some matches	Neutral	Partially disagree	Partially disagree	Partially disagree	Partially disagree	Neutral	Kinda agree	Neutral	Agree	Agree	Kinda agree	Kinda agree	Kinda agree	Kinda agree	Neutral	Kinda agree	Kinda agree	Kinda agree	3.33	5	5	4.44	4
Female	First year of university	20	yes	42	1.49	18.92	No idea	Some matches	Some matches	I can't tell	I can't tell	Some matches	I can't tell	I can't tell	I can't tell	Neutral	Kinda agree	Neutral	Agree	Neutral	Neutral	Agree	Agree	Agree	Agree	Agree	Agree	Kinda agree	Kinda agree	Kinda agree	Neutral	Agree	Neutral	4.5	5.78	4.67	5.17	3.38
Female	First year of university	21	yes	44	1.58	17.63	Elementary school and below	I can't tell	I can't tell	I can't tell	I can't tell	I can't tell	I can't tell	I can't tell	I can't tell	Partially disagree	Partially disagree	Disagree	Disagree	Neutral	Partially disagree	Neutral	Agree	Kinda agree	Kinda agree	Kinda agree	Neutral	Kinda agree	Kinda agree	Neutral	Partially disagree	Neutral	Neutral	2.83	4.78	3.67	3.94	3
Female	First year of university	19	yes	54	1.58	21.63	Elementary school and below	I can't tell	I can't tell	I can't tell	Some matches	Some matches	Some matches	Some matches	I can't tell	Strongly agree	Partially disagree	Strongly disagree	Strongly agree	Strongly agree	Strongly agree	Strongly agree	Strongly disagree	Strongly agree	Strongly agree	Strongly agree	Strongly agree	Strongly agree	Neutral	Partially disagree	Strongly agree	Kinda agree	Strongly agree	5.33	5.56	6.33	5.61	3.5
Female	First year of university	20	no	43	1.5	19.11	Elementary school and below	I can't tell	Some discrepancies	Some matches	Some discrepancies	I can't tell	Some discrepancies	I can't tell	Some discrepancies	Partially disagree	Neutral	Neutral	Partially disagree	Neutral	Neutral	Neutral	Kinda agree	Neutral	Neutral	Kinda agree	Kinda agree	Neutral	Kinda agree	Kinda agree	Kinda agree	Partially disagree	Neutral	3.67	4.56	4	4.17	2.63
Male	First year of university	19	no	75	1.79	23.41	Junior High School	Some matches	Some matches	Some matches	Perfect match	Some matches	Some matches	Some matches	Perfect match	Disagree	Neutral	Disagree	Disagree	Disagree	Neutral	Kinda agree	Agree	Strongly agree	Kinda agree	Kinda agree	Kinda agree	Kinda agree	Agree	Kinda agree	Neutral	Neutral	Neutral	2.67	5.44	4	4.28	4.25
Male	First year of university	20	yes	118	1.76	38.09	Elementary school and below	Some matches	Some matches	Some matches	Some matches	Some matches	Some matches	Some matches	Some matches	Kinda agree	Kinda agree	Kinda agree	Kinda agree	Kinda agree	Kinda agree	Kinda agree	Neutral	Kinda agree	Kinda agree	Kinda agree	Kinda agree	Neutral	Kinda agree	Kinda agree	Kinda agree	Kinda agree	Kinda agree	5	4.78	5	4.89	4
Female	First year of university	20	no	48	1.6	18.75	Junior High School	I can't tell	I can't tell	I can't tell	I can't tell	I can't tell	I can't tell	I can't tell	I can't tell	Neutral	Neutral	Neutral	Neutral	Neutral	Neutral	Neutral	Neutral	Neutral	Neutral	Neutral	Neutral	Neutral	Neutral	Neutral	Neutral	Neutral	Neutral	4	4	4	4	3
Male	First year of university	19	yes	52	1.65	19.1	High school	Some matches	I can't tell	I can't tell	Some matches	Some matches	Some matches	Some discrepancies	Some matches	Neutral	Partially disagree	Kinda agree	Agree	Agree	Partially disagree	Kinda agree	Partially disagree	Kinda agree	Kinda agree	Disagree	Neutral	Partially disagree	Agree	Kinda agree	Kinda agree	Neutral	Neutral	4.5	4.22	4.33	4.33	3.5
Male	First year of university	19	no	55	1.75	17.96	Junior High School	Some matches	Some matches	Some matches	Some matches	Some matches	Some matches	Some matches	Some matches	Kinda agree	Kinda agree	Kinda agree	Neutral	Kinda agree	Neutral	Kinda agree	Agree	Neutral	Neutral	Neutral	Neutral	Kinda agree	Kinda agree	Agree	Kinda agree	Kinda agree	Kinda agree	4.67	4.78	5	4.78	4
Male	First year of university	20	no	57	1.73	19.05	Elementary school and below	I can't tell	I can't tell	Some matches	Some matches	Some matches	Some matches	I can't tell	I can't tell	Agree	Partially disagree	Strongly agree	Strongly agree	Strongly agree	Agree	Strongly agree	Strongly agree	Strongly agree	Kinda agree	Neutral	Agree	Kinda agree	Strongly agree	Strongly agree	Disagree	Kinda agree	Agree	6	6.22	4.33	5.83	3.5
Female	First year of university	19	no	53	1.65	19.47	Junior college/ above	Perfect match	Perfect match	Perfect match	Perfect match	Perfect match	Perfect match	Perfect match	Perfect match	Neutral	Neutral	Neutral	Neutral	Neutral	Neutral	Neutral	Neutral	Neutral	Neutral	Neutral	Neutral	Neutral	Neutral	Neutral	Neutral	Neutral	Neutral	4	4	4	4	5
Female	First year of university	20	yes	48	1.55	19.98	Elementary school and below	Some matches	Some matches	Some matches	Some matches	Some matches	I can't tell	Some matches	I can't tell	Disagree	Disagree	Kinda agree	Strongly disagree	Neutral	Neutral	Agree	Agree	Agree	Kinda agree	Agree	Neutral	Kinda agree	Partially disagree	Neutral	Neutral	Neutral	Kinda agree	3	5.11	4.33	4.28	3.75
Male	First year of university	19	no	70	1.65	25.71	High school	I can't tell	Some discrepancies	Some matches	Some matches	I can't tell	Some matches	Some matches	I can't tell	Kinda agree	Neutral	Kinda agree	Agree	Partially disagree	Partially disagree	Agree	Kinda agree	Agree	Kinda agree	Agree	Kinda agree	Kinda agree	Kinda agree	Kinda agree	Agree	Neutral	Kinda agree	4.33	5.33	5	4.94	3.38
Female	Second year of university	19	yes	50	1.6	19.53	High school	I can't tell	I can't tell	I can't tell	I can't tell	I can't tell	I can't tell	I can't tell	I can't tell	Neutral	Neutral	Neutral	Neutral	Neutral	Neutral	Neutral	Neutral	Neutral	Neutral	Neutral	Neutral	Neutral	Neutral	Neutral	Neutral	Neutral	Neutral	4	4	4	4	3
Female	First year of university	20	no	52	1.51	22.81	Elementary school and below	Some matches	Some matches	Some matches	Some matches	Some matches	Some matches	Some matches	Some matches	Neutral	Kinda agree	Partially disagree	Disagree	Neutral	Kinda agree	Kinda agree	Agree	Strongly agree	Agree	Agree	Agree	Kinda agree	Kinda agree	Strongly agree	Neutral	Kinda agree	Neutral	3.83	5.89	4.33	4.94	4
Male	First year of university	22	no	70	1.68	24.8	Junior High School	I can't tell	I can't tell	I can't tell	I can't tell	I can't tell	I can't tell	I can't tell	I can't tell	Neutral	Neutral	Neutral	Neutral	Neutral	Neutral	Neutral	Neutral	Neutral	Neutral	Neutral	Neutral	Neutral	Kinda agree	Neutral	Neutral	Neutral	Neutral	4	4.11	4	4.06	3
Male	First year of university	18	no	65	1.75	21.22	High school	Some matches	Some matches	Some matches	Some matches	Some matches	Some matches	Some matches	Some matches	Partially disagree	Kinda agree	Neutral	Partially disagree	Kinda agree	Neutral	Kinda agree	Neutral	Kinda agree	Kinda agree	Kinda agree	Kinda agree	Kinda agree	Neutral	Neutral	Neutral	Neutral	Neutral	4	4.67	4	4.33	4
Male	First year of university	19	yes	62	1.78	19.57	High school	Some matches	Some matches	Some matches	Some matches	Some matches	Some matches	Some matches	Some matches	Agree	Agree	Agree	Agree	Agree	Agree	Agree	Agree	Agree	Agree	Agree	Agree	Kinda agree	Agree	Agree	Agree	Agree	Agree	6	6	6	6	4
Female	First year of university	18	yes	50	1.58	20.03	Junior college/ above	Perfect match	Perfect match	Perfect match	Perfect match	Perfect match	Perfect match	Perfect match	Some matches	Strongly disagree	Neutral	Strongly agree	Neutral	Neutral	Agree	Agree	Kinda agree	Strongly agree	Strongly agree	Strongly agree	Strongly agree	Kinda agree	Strongly agree	Kinda agree	Strongly disagree	Kinda agree	Kinda agree	4.33	6.33	3.67	5.22	4.88
Male	First year of university	21	yes	116	1.7	40.14	Elementary school and below	I can't tell	I can't tell	I can't tell	I can't tell	I can't tell	I can't tell	I can't tell	I can't tell	Neutral	Neutral	Neutral	Neutral	Neutral	Neutral	Neutral	Neutral	Neutral	Kinda agree	Neutral	Neutral	Neutral	Neutral	Neutral	Neutral	Neutral	Neutral	4	4.11	4	4.06	3
Male	First year of university	19	no	55	1.65	20.2	Junior High School	Some matches	Some matches	Some matches	Some matches	Some matches	Some matches	Some matches	I can't tell	Neutral	Neutral	Partially disagree	Partially disagree	Neutral	Neutral	Kinda agree	Agree	Agree	Partially disagree	Partially disagree	Kinda agree	Disagree	Agree	Kinda agree	Kinda agree	Neutral	Agree	3.67	4.56	5	4.33	3.88
Male	First year of university	19	no	95	1.73	31.74	High school	Some discrepancies	I can't tell	Some matches	Some matches	Some matches	I can't tell	I can't tell	Some matches	Kinda agree	Agree	Partially disagree	Disagree	Disagree	Disagree	Agree	Neutral	Agree	Agree	Agree	Agree	Neutral	Agree	Kinda agree	Neutral	Disagree	Agree	3.33	5.44	4	4.5	3.38
Male	First year of university	20	no	62	1.63	23.34	Junior college/ above	Some matches	Some matches	Some matches	Some matches	Some matches	Some matches	Some matches	Some matches	Kinda agree	Agree	Agree	Kinda agree	Agree	Agree	Strongly agree	Kinda agree	Agree	Kinda agree	Agree	Strongly agree	Kinda agree	Neutral	Agree	Kinda agree	Strongly agree	Strongly agree	5.67	5.67	6.33	5.78	4
Female	First year of university	19	yes	53	1.57	21.5	Junior High School	I can't tell	I can't tell	I can't tell	I can't tell	I can't tell	I can't tell	I can't tell	I can't tell	Kinda agree	Agree	Strongly agree	Strongly agree	Strongly agree	Strongly agree	Strongly agree	Agree	Strongly agree	Strongly agree	Strongly agree	Strongly agree	Strongly agree	Kinda agree	Strongly agree	Strongly agree	Strongly agree	Strongly agree	6.5	6.67	7	6.67	3
Female	First year of university	20	no	44	1.68	15.59	Junior college/ above	Very inconsistent	Very inconsistent	Very inconsistent	I can't tell	I can't tell	I can't tell	I can't tell	I can't tell	Partially disagree	Partially disagree	Disagree	Neutral	Neutral	Disagree	Partially disagree	Partially disagree	Kinda agree	Neutral	Agree	Agree	Kinda agree	Neutral	Kinda agree	Kinda agree	Agree	Agree	3	4.56	5.67	4.22	2.25
Male	First year of university	20	no	57	1.7	19.72	Elementary school and below	Some matches	Some matches	Some matches	Some matches	I can't tell	I can't tell	I can't tell	I can't tell	Neutral	Neutral	Neutral	Disagree	Agree	Disagree	Kinda agree	Neutral	Kinda agree	Kinda agree	Disagree	Kinda agree	Partially disagree	Kinda agree	Disagree	Kinda agree	Neutral	Disagree	3.67	4	3.67	3.83	3.5
Male	First year of university	19	no	70	1.7	24.22	Junior High School	Perfect match	Perfect match	Perfect match	Perfect match	Perfect match	Perfect match	Perfect match	Perfect match	Strongly agree	Strongly agree	Strongly agree	Strongly agree	Strongly agree	Agree	Strongly agree	Kinda agree	Neutral	Kinda agree	Kinda agree	Kinda agree	Kinda agree	Kinda agree	Kinda agree	Kinda agree	Kinda agree	Kinda agree	6.83	5.11	5	5.67	5
Male	First year of university	20	yes	77	1.78	24.3	Elementary school and below	I can't tell	Some discrepancies	I can't tell	I can't tell	Some discrepancies	I can't tell	Some discrepancies	I can't tell	Kinda agree	Neutral	Agree	Neutral	Agree	Kinda agree	Kinda agree	Neutral	Agree	Agree	Neutral	Agree	Kinda agree	Neutral	Neutral	Neutral	Partially disagree	Agree	5	4.89	4.33	4.83	2.63
Male	First year of university	19	no	67	1.74	22.13	Elementary school and below	I can't tell	I can't tell	I can't tell	I can't tell	I can't tell	I can't tell	I can't tell	I can't tell	Partially disagree	Kinda agree	Neutral	Kinda agree	Kinda agree	Neutral	Neutral	Neutral	Kinda agree	Neutral	Kinda agree	Kinda agree	Neutral	Neutral	Kinda agree	Neutral	Kinda agree	Kinda agree	4.33	4.44	4.67	4.44	3
Male	First year of university	18	no	108	1.87	30.88	Junior High School	Perfect match	Perfect match	Perfect match	Perfect match	Perfect match	Perfect match	Perfect match	Perfect match	Strongly agree	Strongly agree	Strongly agree	Strongly agree	Strongly agree	Strongly agree	Strongly agree	Strongly agree	Strongly agree	Strongly agree	Strongly agree	Strongly agree	Strongly agree	Strongly agree	Strongly agree	Strongly agree	Strongly agree	Strongly agree	7	7	7	7	5
Female	First year of university	19	yes	65	1.61	25.08	High school	Some matches	Some matches	Some matches	Some matches	Some matches	Some matches	Some matches	Some matches	Strongly agree	Neutral	Strongly agree	Strongly agree	Strongly agree	Strongly agree	Strongly agree	Strongly agree	Strongly agree	Strongly agree	Strongly agree	Strongly agree	Strongly agree	Strongly agree	Strongly agree	Strongly agree	Strongly agree	Strongly agree	6.5	7	7	6.83	4
Male	First year of university	18	no	74	1.64	27.51	Junior college/ above	I can't tell	I can't tell	I can't tell	I can't tell	I can't tell	Perfect match	Perfect match	Some matches	Partially disagree	Partially disagree	Partially disagree	Partially disagree	Strongly agree	Strongly agree	Strongly agree	Strongly agree	Strongly agree	Strongly agree	Strongly agree	Strongly agree	Strongly agree	Neutral	Agree	Kinda agree	Neutral	Agree	4.33	6.56	5	5.56	3.63
Male	First year of university	19	yes	75	1.7	25.95	High school	Some matches	Some matches	Some matches	Some matches	Some matches	Some matches	Some matches	Some matches	Neutral	Agree	Disagree	Kinda agree	Neutral	Neutral	Kinda agree	Neutral	Neutral	Neutral	Neutral	Neutral	Neutral	Neutral	Neutral	Neutral	Neutral	Neutral	4.17	4.11	4	4.11	4
Female	First year of university	19	no	46	1.59	18.2	Elementary school and below	Some matches	Some matches	Some matches	Some matches	Some matches	Some matches	Some matches	Some matches	Neutral	Neutral	Partially disagree	Partially disagree	Partially disagree	Agree	Agree	Agree	Agree	Agree	Agree	Agree	Kinda agree	Agree	Agree	Kinda agree	Kinda agree	Agree	3.83	6	5.33	5.17	4
Female	First year of university	18	no	50	1.62	19.05	Junior High School	Some matches	Some matches	Some matches	Some matches	Some matches	I can't tell	Some discrepancies	Some discrepancies	Kinda agree	Neutral	Neutral	Neutral	Neutral	Kinda agree	Neutral	Kinda agree	Neutral	Neutral	Kinda agree	Kinda agree	Kinda agree	Neutral	Kinda agree	Neutral	Neutral	Neutral	4.33	4.67	4	4.44	3.38
Male	First year of university	19	no	47	1.7	16.26	Elementary school and below	Perfect match	Some matches	Some matches	Perfect match	Perfect match	Some matches	Perfect match	Some matches	Agree	Strongly agree	Neutral	Strongly disagree	Agree	Agree	Agree	Agree	Strongly agree	Strongly agree	Strongly agree	Strongly agree	Kinda agree	Kinda agree	Agree	Strongly agree	Agree	Strongly agree	5	6.22	6.67	5.89	4.5
Male	First year of university	20	no	64	1.65	23.51	Junior High School	Some matches	Some matches	Some matches	Some matches	Some matches	Some matches	I can't tell	Some matches	Partially disagree	Kinda agree	Neutral	Disagree	Strongly agree	Strongly agree	Strongly agree	Neutral	Strongly agree	Strongly agree	Agree	Neutral	Kinda agree	Agree	Kinda agree	Agree	Partially disagree	Agree	4.67	5.67	5	5.22	3.88
Male	First year of university	18	no	65	1.78	20.52	Junior High School	Some matches	Some matches	Some matches	Some discrepancies	Some matches	I can't tell	Perfect match	I can't tell	Strongly agree	Strongly agree	Strongly agree	Strongly disagree	Agree	Disagree	Agree	Strongly agree	Strongly agree	Strongly agree	Strongly agree	Strongly agree	Kinda agree	Strongly disagree	Kinda agree	Kinda agree	Agree	Agree	5	5.78	5.67	5.5	3.63
Male	First year of university	19	no	59	1.7	20.42	Junior High School	I can't tell	Some matches	Some matches	Some matches	Some matches	I can't tell	Some discrepancies	Some discrepancies	Strongly agree	Strongly agree	Agree	Strongly agree	Agree	Agree	Strongly agree	Strongly agree	Strongly agree	Agree	Agree	Strongly agree	Strongly agree	Strongly agree	Strongly agree	Kinda agree	Strongly agree	Strongly agree	6.5	6.78	6.33	6.61	3.25
Male	First year of university	19	yes	60	1.71	20.52	Elementary school and below	Some discrepancies	Some discrepancies	Some discrepancies	Some discrepancies	Some discrepancies	I can't tell	Very inconsistent	Some discrepancies	Kinda agree	Disagree	Disagree	Partially disagree	Neutral	Neutral	Kinda agree	Partially disagree	Agree	Partially disagree	Agree	Neutral	Neutral	Disagree	Neutral	Partially disagree	Disagree	Neutral	3.33	4.11	3	3.67	2
Female	First year of university	18	no	50	1.6	19.53	Junior college/ above	I can't tell	I can't tell	I can't tell	I can't tell	I can't tell	I can't tell	I can't tell	Some matches	Neutral	Kinda agree	Neutral	Neutral	Neutral	Neutral	Neutral	Neutral	Neutral	Neutral	Neutral	Neutral	Strongly agree	Neutral	Neutral	Neutral	Neutral	Neutral	4.17	4.33	4	4.22	3.13
Male	First year of university	20	yes	60	1.7	20.76	Elementary school and below	Some discrepancies	Some matches	I can't tell	I can't tell	Some matches	I can't tell	I can't tell	Some discrepancies	Neutral	Kinda agree	Neutral	Kinda agree	Partially disagree	Kinda agree	Neutral	Neutral	Neutral	Neutral	Partially disagree	Neutral	Partially disagree	Kinda agree	Partially disagree	Kinda agree	Neutral	Neutral	4.33	3.78	4.33	4.06	3
Male	First year of university	20	yes	55	1.67	19.72	Elementary school and below	I can't tell	I can't tell	I can't tell	I can't tell	I can't tell	I can't tell	I can't tell	I can't tell	Neutral	Neutral	Neutral	Neutral	Neutral	Neutral	Neutral	Neutral	Neutral	Neutral	Neutral	Neutral	Neutral	Neutral	Neutral	Neutral	Neutral	Neutral	4	4	4	4	3
Female	First year of university	19	yes	46	1.58	18.43	Elementary school and below	I can't tell	I can't tell	I can't tell	I can't tell	I can't tell	I can't tell	I can't tell	I can't tell	Agree	Agree	Neutral	Agree	Agree	Agree	Agree	Agree	Agree	Agree	Agree	Agree	Kinda agree	Agree	Agree	Agree	Agree	Agree	5.67	6	6	5.89	3
Male	First year of university	19	no	60	1.68	21.26	High school	Some matches	Some matches	Some matches	Some matches	Some matches	I can't tell	I can't tell	I can't tell	Neutral	Partially disagree	Partially disagree	Partially disagree	Agree	Neutral	Partially disagree	Agree	Strongly agree	Agree	Agree	Kinda agree	Kinda agree	Agree	Neutral	Neutral	Agree	Kinda agree	3.83	5.44	5	4.83	3.63
Female	First year of university	19	no	42.5	1.58	17.02	Elementary school and below	I can't tell	I can't tell	I can't tell	I can't tell	I can't tell	I can't tell	I can't tell	I can't tell	Neutral	Neutral	Neutral	Neutral	Neutral	Neutral	Neutral	Partially disagree	Neutral	Neutral	Neutral	Neutral	Neutral	Neutral	Neutral	Neutral	Kinda agree	Partially disagree	4	3.89	4	3.94	3
Male	First year of university	22	yes	58	1.65	21.3	Elementary school and below	Some discrepancies	Some discrepancies	Some matches	Some discrepancies	I can't tell	I can't tell	Some discrepancies	Some discrepancies	Neutral	Agree	Kinda agree	Kinda agree	Neutral	Agree	Kinda agree	Kinda agree	Agree	Kinda agree	Kinda agree	Kinda agree	Neutral	Neutral	Kinda agree	Neutral	Kinda agree	Kinda agree	5	4.89	4.67	4.89	2.5
Female	First year of university	19	no	59	1.6	23.05	High school	Some matches	Some matches	Some matches	Some matches	Some matches	Some matches	Some matches	Some matches	Neutral	Neutral	Neutral	Neutral	Neutral	Neutral	Kinda agree	Neutral	Neutral	Neutral	Neutral	Neutral	Neutral	Neutral	Neutral	Neutral	Neutral	Neutral	4	4.11	4	4.06	4
Male	First year of university	19	no	50	1.6	19.53	Elementary school and below	Some matches	Some matches	Some matches	Some matches	Some matches	Some matches	Some matches	Some matches	Strongly agree	Partially disagree	Partially disagree	Partially disagree	Strongly agree	Strongly agree	Strongly agree	Kinda agree	Strongly agree	Neutral	Strongly agree	Strongly agree	Neutral	Neutral	Neutral	Strongly disagree	Neutral	Disagree	5	5.44	2.33	4.78	4
Male	First year of university	20	no	70	1.75	22.86	Junior High School	Some discrepancies	Some discrepancies	Some discrepancies	Some discrepancies	Some discrepancies	Some discrepancies	Some discrepancies	Some discrepancies	Kinda agree	Kinda agree	Kinda agree	Kinda agree	Kinda agree	Kinda agree	Kinda agree	Kinda agree	Kinda agree	Kinda agree	Kinda agree	Kinda agree	Kinda agree	Kinda agree	Kinda agree	Kinda agree	Kinda agree	Kinda agree	5	5	5	5	2
Male	First year of university	19	yes	60	1.7	20.76	Elementary school and below	I can't tell	I can't tell	I can't tell	I can't tell	I can't tell	I can't tell	I can't tell	I can't tell	Kinda agree	Neutral	Agree	Kinda agree	Kinda agree	Neutral	Partially disagree	Neutral	Neutral	Kinda agree	Kinda agree	Kinda agree	Neutral	Kinda agree	Kinda agree	Neutral	Neutral	Neutral	4.83	4.44	4	4.5	3
Male	First year of university	19	no	90	1.75	29.39	Junior High School	I can't tell	I can't tell	I can't tell	I can't tell	I can't tell	I can't tell	I can't tell	I can't tell	Agree	Disagree	Neutral	Kinda agree	Agree	Neutral	Partially disagree	Neutral	Neutral	Neutral	Neutral	Neutral	Neutral	Neutral	Neutral	Neutral	Neutral	Neutral	4.5	3.89	4	4.11	3
Female	First year of university	20	yes	50.2	1.61	19.37	Elementary school and below	Perfect match	Perfect match	Some matches	Some matches	Some matches	Some matches	Some matches	Some matches	Partially disagree	Partially disagree	Disagree	Neutral	Partially disagree	Neutral	Neutral	Agree	Strongly agree	Neutral	Neutral	Neutral	Strongly agree	Agree	Agree	Kinda agree	Agree	Strongly agree	3.17	5.33	6	4.72	4.25
Female	First year of university	20	yes	48	1.53	20.5	Elementary school and below	I can't tell	I can't tell	Some matches	Some matches	Some matches	I can't tell	I can't tell	Some matches	Kinda agree	Disagree	Partially disagree	Partially disagree	Kinda agree	Agree	Agree	Kinda agree	Agree	Agree	Strongly agree	Strongly agree	Strongly agree	Neutral	Partially disagree	Neutral	Neutral	Neutral	4	5.67	4	4.83	3.5
Male	First year of university	20	yes	50	1.55	20.81	Elementary school and below	I can't tell	I can't tell	Some matches	Some matches	Some discrepancies	Some discrepancies	Some discrepancies	Some discrepancies	Strongly agree	Strongly agree	Strongly agree	Strongly agree	Strongly agree	Strongly agree	Strongly agree	Agree	Strongly agree	Agree	Agree	Kinda agree	Kinda agree	Agree	Agree	Agree	Agree	Agree	7	6	6	6.33	2.75
Female	First year of university	19	no	47	1.58	18.83	Junior High School	Some matches	Some matches	Perfect match	Some matches	Some matches	Some matches	Some matches	Some matches	Kinda agree	Kinda agree	Neutral	Kinda agree	Neutral	Kinda agree	Kinda agree	Kinda agree	Strongly agree	Strongly agree	Strongly agree	Strongly agree	Strongly agree	Kinda agree	Kinda agree	Kinda agree	Kinda agree	Kinda agree	4.67	6.11	5	5.44	4.13
Female	Second year of university	21	yes	46	1.63	17.31	Elementary school and below	Some discrepancies	I can't tell	I can't tell	I can't tell	Some matches	I can't tell	I can't tell	I can't tell	Neutral	Neutral	Neutral	Partially disagree	Agree	Agree	Neutral	Kinda agree	Kinda agree	Kinda agree	Kinda agree	Kinda agree	Kinda agree	Neutral	Neutral	Neutral	Neutral	Partially disagree	4.5	4.67	3.67	4.44	3
Female	Second year of university	50	yes	70	1.9	19.39	High school	I can't tell	I can't tell	I can't tell	I can't tell	I can't tell	I can't tell	I can't tell	I can't tell	Strongly agree	Neutral	Partially disagree	Disagree	Strongly agree	Kinda agree	Strongly agree	Strongly agree	Strongly agree	Strongly agree	Strongly agree	Strongly agree	Strongly agree	Strongly agree	Strongly agree	Strongly agree	Strongly agree	Strongly agree	4.67	7	7	6.22	3
Female	Second year of university	20	yes	53	1.65	19.47	Elementary school and below	I can't tell	I can't tell	I can't tell	I can't tell	I can't tell	I can't tell	Some discrepancies	Some discrepancies	Neutral	Kinda agree	Kinda agree	Kinda agree	Kinda agree	Agree	Agree	Agree	Kinda agree	Agree	Kinda agree	Neutral	Kinda agree	Kinda agree	Agree	Partially disagree	Agree	Agree	5	5.33	5	5.17	2.75
Male	First year of university	20	yes	58	1.7	20.07	Elementary school and below	Some discrepancies	I can't tell	I can't tell	I can't tell	Some discrepancies	Some matches	Some discrepancies	I can't tell	Neutral	Kinda agree	Kinda agree	Neutral	Agree	Disagree	Kinda agree	Partially disagree	Neutral	Neutral	Partially disagree	Kinda agree	Neutral	Neutral	Neutral	Strongly agree	Kinda agree	Kinda agree	4.33	4	5.67	4.39	2.75
Female	First year of university	20	yes	50	1.62	19.05	Junior college/ above	Some matches	Some matches	Some matches	Some matches	Some matches	Some matches	Some matches	Some matches	Strongly agree	Agree	Disagree	Neutral	Strongly disagree	Partially disagree	Kinda agree	Neutral	Strongly agree	Kinda agree	Neutral	Neutral	Neutral	Neutral	Neutral	Neutral	Neutral	Neutral	3.83	4.56	4	4.22	4
Female	First year of university	19	no	52	1.67	18.65	Elementary school and below	Perfect match	Perfect match	Perfect match	Perfect match	Perfect match	Perfect match	Perfect match	Perfect match	Neutral	Kinda agree	Kinda agree	Neutral	Kinda agree	Kinda agree	Agree	Kinda agree	Kinda agree	Kinda agree	Kinda agree	Kinda agree	Kinda agree	Kinda agree	Kinda agree	Kinda agree	Kinda agree	Kinda agree	4.67	5.11	5	4.94	5
Female	First year of university	20	no	50	1.6	19.53	Junior High School	Some matches	I can't tell	Some matches	Some matches	Some matches	I can't tell	Some matches	Some discrepancies	Agree	Agree	Kinda agree	Kinda agree	Kinda agree	Neutral	Strongly agree	Neutral	Strongly agree	Agree	Agree	Agree	Kinda agree	Agree	Agree	Agree	Agree	Agree	5.17	6	6	5.72	3.5
Female	First year of university	20	yes	44	1.53	18.8	Elementary school and below	I can't tell	I can't tell	I can't tell	I can't tell	Some matches	Some matches	Some matches	Some matches	Agree	Agree	Kinda agree	Partially disagree	Kinda agree	Agree	Agree	Kinda agree	Agree	Kinda agree	Kinda agree	Kinda agree	Kinda agree	Agree	Agree	Disagree	Agree	Kinda agree	5.17	5.56	4.33	5.22	3.5
Male	Second year of university	21	no	88	1.73	29.4	Elementary school and below	I can't tell	I can't tell	I can't tell	I can't tell	I can't tell	I can't tell	I can't tell	I can't tell	Strongly agree	Strongly agree	Neutral	Kinda agree	Strongly disagree	Strongly disagree	Neutral	Partially disagree	Strongly agree	Strongly disagree	Neutral	Neutral	Neutral	Neutral	Kinda agree	Strongly agree	Neutral	Neutral	4.17	4	5	4.22	3
Male	First year of university	20	no	75	1.77	23.94	Junior High School	Some discrepancies	Some discrepancies	Some discrepancies	I can't tell	Some discrepancies	I can't tell	Some discrepancies	Some discrepancies	Partially disagree	Neutral	Neutral	Neutral	Partially disagree	Partially disagree	Neutral	Neutral	Neutral	Neutral	Partially disagree	Kinda agree	Partially disagree	Partially disagree	Kinda agree	Partially disagree	Neutral	Partially disagree	3.5	3.89	3.33	3.67	2.25
Male	First year of university	21	yes	75	1.6	29.3	Elementary school and below	Some matches	Some matches	Some matches	Some matches	Some matches	Some matches	Some matches	Some matches	Agree	Agree	Agree	Agree	Agree	Agree	Agree	Agree	Agree	Agree	Agree	Agree	Kinda agree	Agree	Agree	Agree	Agree	Agree	6	6	6	6	4
Female	First year of university	18	no	55	1.6	21.5	Elementary school and below	I can't tell	I can't tell	I can't tell	I can't tell	I can't tell	I can't tell	I can't tell	I can't tell	Partially disagree	Partially disagree	Disagree	Neutral	Kinda agree	Neutral	Disagree	Agree	Neutral	Kinda agree	Neutral	Kinda agree	Strongly agree	Partially disagree	Neutral	Partially disagree	Disagree	Partially disagree	3.5	4.44	2.67	3.83	3
Female	First year of university	18	no	98	1.6	38.3	Junior college/ above	I can't tell	Some matches	Some matches	Some matches	Some matches	Some matches	Some matches	Some matches	Neutral	Neutral	Neutral	Neutral	Neutral	Neutral	Neutral	Neutral	Neutral	Neutral	Neutral	Neutral	Neutral	Neutral	Neutral	Neutral	Neutral	Neutral	4	4	4	4	3.88
Male	First year of university	18	no	59	1.65	21.7	Junior High School	I can't tell	I can't tell	I can't tell	I can't tell	I can't tell	I can't tell	I can't tell	I can't tell	Partially disagree	Kinda agree	Disagree	Disagree	Disagree	Kinda agree	Kinda agree	Strongly agree	Strongly agree	Strongly agree	Strongly agree	Strongly agree	Strongly agree	Strongly agree	Strongly agree	Strongly disagree	Strongly disagree	Strongly disagree	3.17	6.78	1	4.61	3
Male	First year of university	18	yes	52	1.6	20.3	Junior High School	Some matches	Some matches	Some matches	Some matches	Perfect match	Perfect match	Perfect match	Some matches	Neutral	Kinda agree	Neutral	Strongly disagree	Disagree	Neutral	Kinda agree	Strongly agree	Agree	Neutral	Agree	Agree	Kinda agree	Strongly agree	Strongly agree	Kinda agree	Strongly agree	Strongly agree	3.33	6	6.33	5.17	4.38
Female	First year of university	18	no	60	1.65	22	Elementary school and below	I can't tell	I can't tell	I can't tell	I can't tell	I can't tell	I can't tell	I can't tell	I can't tell	Kinda agree	Neutral	Neutral	Strongly agree	Kinda agree	Agree	Kinda agree	Kinda agree	Kinda agree	Kinda agree	Kinda agree	Kinda agree	Kinda agree	Kinda agree	Kinda agree	Kinda agree	Kinda agree	Kinda agree	5.17	5	5	5.06	3
Male	First year of university	20	yes	55	1.7	19	Elementary school and below	Some matches	Some matches	Some matches	Some matches	Some matches	Some matches	I can't tell	I can't tell	Neutral	Neutral	Neutral	Neutral	Neutral	Neutral	Neutral	Neutral	Neutral	Neutral	Neutral	Neutral	Neutral	Neutral	Neutral	Neutral	Neutral	Partially disagree	4	4	3.67	3.94	3.75
Male	First year of university	19	yes	51	1.67	18.3	Junior High School	Perfect match	Perfect match	Perfect match	Perfect match	Perfect match	Perfect match	Perfect match	Perfect match	Neutral	Strongly agree	Strongly agree	Disagree	Strongly agree	Strongly agree	Strongly agree	Strongly agree	Strongly agree	Strongly agree	Strongly agree	Strongly agree	Strongly agree	Strongly agree	Strongly agree	Strongly agree	Strongly agree	Strongly agree	5.67	7	7	6.56	5
Female	First year of university	19	yes	42	1.53	17.9	Junior High School	Some matches	Some matches	Perfect match	I can't tell	Some matches	I can't tell	Some matches	Some matches	Agree	Strongly agree	Neutral	Kinda agree	Partially disagree	Strongly agree	Agree	Strongly agree	Strongly agree	Agree	Strongly agree	Agree	Kinda agree	Strongly agree	Kinda agree	Agree	Kinda agree	Strongly agree	5.33	6.33	6	5.94	3.88
Male	First year of university	18	yes	75	1.68	26.6	High school	Some matches	I can't tell	Some matches	Some matches	Some matches	I can't tell	Some matches	I can't tell	Agree	Neutral	Partially disagree	Disagree	Kinda agree	Partially disagree	Neutral	Kinda agree	Neutral	Neutral	Agree	Kinda agree	Kinda agree	Kinda agree	Kinda agree	Agree	Neutral	Kinda agree	3.83	4.89	5	4.56	3.63
Male	First year of university	20	no	64	1.77	20.4	Elementary school and below	Some matches	Some matches	Some matches	Some matches	Some matches	Some matches	Some matches	Some matches	Neutral	Partially disagree	Partially disagree	Partially disagree	Kinda agree	Partially disagree	Kinda agree	Neutral	Neutral	Neutral	Neutral	Neutral	Neutral	Neutral	Neutral	Neutral	Neutral	Neutral	3.5	4.11	4	3.89	4
Female	First year of university	18	no	54	1.6	21.1	High school	I can't tell	Perfect match	Perfect match	Some matches	Some matches	Some matches	Some matches	Some matches	Neutral	Neutral	Disagree	Kinda agree	Partially disagree	Disagree	Strongly agree	Kinda agree	Strongly agree	Strongly agree	Strongly agree	Disagree	Neutral	Kinda agree	Kinda agree	Kinda agree	Kinda agree	Kinda agree	3.33	5.44	5	4.67	4.13
Female	First year of university	18	no	46	1.58	18.4	Junior High School	I can't tell	I can't tell	I can't tell	I can't tell	I can't tell	Some matches	I can't tell	I can't tell	Neutral	Neutral	Neutral	Kinda agree	Neutral	Kinda agree	Kinda agree	Kinda agree	Kinda agree	Kinda agree	Kinda agree	Kinda agree	Kinda agree	Kinda agree	Kinda agree	Neutral	Neutral	Neutral	4.33	5	4	4.61	3.13
Male	First year of university	18	no	57	1.75	18.6	Junior college/ above	Some matches	Some matches	Some matches	Some matches	Perfect match	Perfect match	Perfect match	Some discrepancies	Neutral	Neutral	Disagree	Disagree	Kinda agree	Kinda agree	Neutral	Strongly agree	Strongly agree	Kinda agree	Agree	Agree	Kinda agree	Neutral	Neutral	Neutral	Agree	Agree	3.67	5.33	5.33	4.78	4.13
Male	First year of university	19	yes	72	1.68	25.5	Elementary school and below	Some matches	Some matches	Some matches	Some matches	Some matches	Some matches	Some matches	Some matches	Strongly agree	Strongly agree	Strongly agree	Strongly agree	Strongly agree	Strongly agree	Strongly agree	Strongly agree	Strongly agree	Strongly agree	Strongly agree	Strongly agree	Strongly agree	Strongly agree	Strongly agree	Strongly agree	Strongly agree	Strongly agree	7	7	7	7	4
Female	First year of university	18	no	47	1.51	20.6	Elementary school and below	I can't tell	I can't tell	I can't tell	I can't tell	I can't tell	I can't tell	I can't tell	I can't tell	Neutral	Neutral	Neutral	Neutral	Neutral	Neutral	Neutral	Neutral	Neutral	Neutral	Neutral	Neutral	Neutral	Neutral	Neutral	Neutral	Neutral	Neutral	4	4	4	4	3
Female	First year of university	19	no	56	1.55	23.3	Elementary school and below	Some matches	Some matches	Perfect match	Some matches	Some matches	Perfect match	I can't tell	I can't tell	Kinda agree	Kinda agree	Partially disagree	Partially disagree	Kinda agree	Neutral	Kinda agree	Kinda agree	Strongly agree	Agree	Agree	Kinda agree	Kinda agree	Agree	Neutral	Kinda agree	Neutral	Kinda agree	4.17	5.44	4.67	4.89	4
Male	First year of university	19	yes	58	1.65	21.3	Elementary school and below	I can't tell	I can't tell	Some matches	Perfect match	Perfect match	Perfect match	I can't tell	Some matches	Disagree	Neutral	Strongly agree	Kinda agree	Partially disagree	Agree	Strongly agree	Agree	Strongly agree	Kinda agree	Agree	Partially disagree	Neutral	Agree	Strongly agree	Strongly agree	Strongly agree	Strongly agree	4.5	5.67	7	5.5	4
Female	First year of university	21	no	45	1.54	19	Elementary school and below	Perfect match	Some matches	Some matches	Some matches	Some matches	Some matches	Some matches	Some matches	Disagree	Partially disagree	Disagree	Neutral	Kinda agree	Kinda agree	Agree	Kinda agree	Strongly agree	Disagree	Agree	Agree	Strongly agree	Partially disagree	Agree	Neutral	Kinda agree	Agree	3.5	5.33	5	4.67	4.13
Female	First year of university	18	no	57	1.67	20.4	Junior High School	I can't tell	I can't tell	I can't tell	I can't tell	I can't tell	Some matches	Some matches	Some matches	Neutral	Kinda agree	Kinda agree	Agree	Agree	Neutral	Agree	Neutral	Strongly agree	Agree	Agree	Kinda agree	Kinda agree	Strongly agree	Agree	Partially disagree	Neutral	Kinda agree	5	5.78	4	5.22	3.38
Female	First year of university	20	yes	50	1.58	20	No idea	Perfect match	Perfect match	I can't tell	I can't tell	Some matches	Some matches	Some matches	I can't tell	Strongly disagree	Partially disagree	Strongly agree	Partially disagree	Partially disagree	Strongly agree	Strongly agree	Strongly agree	Strongly agree	Strongly agree	Partially disagree	Strongly agree	Strongly agree	Strongly agree	Strongly agree	Partially disagree	Strongly agree	Strongly agree	4	6.56	5.67	5.56	3.88
Female	First year of university	19	no	48	1.5	21.3	Elementary school and below	I can't tell	I can't tell	I can't tell	I can't tell	I can't tell	I can't tell	I can't tell	I can't tell	Neutral	Neutral	Partially disagree	Neutral	Neutral	Neutral	Neutral	Neutral	Neutral	Neutral	Neutral	Neutral	Neutral	Neutral	Neutral	Neutral	Neutral	Neutral	3.83	4	4	3.94	3
Female	First year of university	19	yes	50	1.59	19.8	Junior High School	Some matches	Some matches	Some matches	I can't tell	Some matches	I can't tell	I can't tell	I can't tell	Neutral	Kinda agree	Neutral	Neutral	Neutral	Kinda agree	Kinda agree	Strongly agree	Strongly agree	Strongly agree	Strongly agree	Kinda agree	Kinda agree	Agree	Strongly agree	Kinda agree	Strongly agree	Strongly agree	4.33	6.22	6.33	5.61	3.5
Male	First year of university	18	no	80	1.86	23.1	Elementary school and below	I can't tell	Some matches	Some matches	Some matches	Some matches	Some matches	I can't tell	I can't tell	Strongly disagree	Strongly disagree	Kinda agree	Kinda agree	Disagree	Strongly disagree	Agree	Strongly agree	Agree	Neutral	Neutral	Neutral	Strongly agree	Strongly agree	Strongly agree	Strongly disagree	Neutral	Strongly agree	2.5	5.78	4	4.39	3.63
Female	First year of university	18	no	49	1.54	20.7	Elementary school and below	Some matches	Some matches	Perfect match	Perfect match	Some matches	Some matches	Some matches	Perfect match	Agree	Agree	Neutral	Partially disagree	Strongly agree	Strongly agree	Strongly agree	Strongly agree	Strongly agree	Agree	Kinda agree	Agree	Kinda agree	Kinda agree	Kinda agree	Neutral	Agree	Neutral	5.5	5.89	4.67	5.56	4.38
Female	First year of university	18	no	55	1.6	21.5	High school	I can't tell	I can't tell	Some matches	Some discrepancies	I can't tell	I can't tell	Some matches	I can't tell	Neutral	Agree	Agree	Partially disagree	Kinda agree	Agree	Agree	Agree	Agree	Kinda agree	Kinda agree	Agree	Kinda agree	Agree	Kinda agree	Agree	Agree	Agree	5	5.56	6	5.44	3.13
Male	First year of university	19	no	52	1.7	18	Elementary school and below	Some matches	Some matches	Some matches	Some matches	Some matches	Some matches	Some matches	Some matches	Strongly agree	Kinda agree	Agree	Neutral	Strongly agree	Strongly agree	Strongly agree	Strongly agree	Strongly agree	Strongly agree	Strongly agree	Strongly agree	Strongly agree	Strongly agree	Strongly agree	Strongly agree	Strongly agree	Strongly agree	6	7	7	6.67	4
Male	First year of university	19	no	57	1.7	19.7	Elementary school and below	Some discrepancies	Perfect match	I can't tell	I can't tell	I can't tell	Some matches	I can't tell	I can't tell	Agree	Neutral	Kinda agree	Neutral	Strongly agree	Agree	Strongly agree	Strongly agree	Strongly agree	Strongly agree	Strongly agree	Agree	Kinda agree	Kinda agree	Strongly agree	Neutral	Neutral	Strongly agree	5.33	6.44	5	5.83	3.25
Female	First year of university	20	no	47	1.53	20.1	Elementary school and below	Some matches	I can't tell	I can't tell	I can't tell	I can't tell	I can't tell	I can't tell	I can't tell	Neutral	Kinda agree	Neutral	Neutral	Kinda agree	Kinda agree	Agree	Strongly agree	Kinda agree	Strongly agree	Strongly agree	Strongly agree	Strongly agree	Kinda agree	Strongly agree	Agree	Strongly agree	Strongly agree	4.5	6.44	6.67	5.83	3.13
Female	First year of university	19	no	43	1.65	15.8	Junior High School	Some matches	Some matches	Some matches	Some matches	Some matches	I can't tell	I can't tell	Some discrepancies	Kinda agree	Kinda agree	Partially disagree	Strongly disagree	Disagree	Disagree	Kinda agree	Kinda agree	Strongly agree	Agree	Strongly agree	Partially disagree	Partially disagree	Disagree	Partially disagree	Neutral	Disagree	Neutral	3	4.56	3.33	3.83	3.5
Female	First year of university	18	yes	50	1.6	19.5	Elementary school and below	I can't tell	Perfect match	Perfect match	Perfect match	Perfect match	Perfect match	Perfect match	Some matches	Neutral	Neutral	Partially disagree	Neutral	Agree	Agree	Agree	Agree	Strongly agree	Strongly agree	Strongly agree	Strongly agree	Neutral	Kinda agree	Neutral	Agree	Agree	Agree	4.5	5.89	6	5.44	4.63
Male	First year of university	21	yes	72	1.67	25.8	Elementary school and below	Perfect match	Perfect match	Perfect match	Perfect match	Perfect match	Perfect match	Perfect match	Perfect match	Strongly agree	Strongly agree	Strongly agree	Strongly agree	Strongly agree	Strongly agree	Strongly disagree	Strongly agree	Strongly agree	Strongly disagree	Strongly agree	Strongly agree	Strongly agree	Strongly agree	Strongly agree	Strongly agree	Strongly agree	Strongly agree	7	5.67	7	6.33	5
Female	First year of university	18	no	54	1.6	21.1	Junior college/ above	I can't tell	I can't tell	I can't tell	I can't tell	I can't tell	I can't tell	Some matches	I can't tell	Kinda agree	Kinda agree	Neutral	Strongly disagree	Disagree	Agree	Neutral	Strongly agree	Strongly agree	Kinda agree	Strongly agree	Strongly agree	Kinda agree	Strongly agree	Agree	Kinda agree	Agree	Agree	3.83	6.22	5.67	5.33	3.13
Male	First year of university	18	yes	55	1.78	17.4	Elementary school and below	I can't tell	I can't tell	I can't tell	I can't tell	I can't tell	I can't tell	I can't tell	I can't tell	Neutral	Neutral	Neutral	Neutral	Neutral	Neutral	Neutral	Neutral	Neutral	Neutral	Neutral	Neutral	Neutral	Neutral	Neutral	Neutral	Neutral	Neutral	4	4	4	4	3
Male	First year of university	20	yes	56	1.68	19.8	Junior High School	Some matches	Some matches	Some matches	Some matches	Some matches	Some matches	Some matches	Some matches	Disagree	Neutral	Neutral	Neutral	Partially disagree	Neutral	Neutral	Neutral	Partially disagree	Neutral	Partially disagree	Partially disagree	Neutral	Neutral	Partially disagree	Partially disagree	Neutral	Partially disagree	3.5	3.56	3.33	3.5	4
Male	First year of university	19	no	62	1.65	22.8	Elementary school and below	Some matches	Some matches	Some matches	Some matches	Some matches	Some matches	Some matches	Some matches	Strongly agree	Agree	Neutral	Neutral	Agree	Neutral	Neutral	Neutral	Neutral	Neutral	Neutral	Neutral	Neutral	Neutral	Neutral	Neutral	Neutral	Neutral	5.17	4	4	4.39	4
Male	First year of university	18	no	62	1.85	18.1	High school	Perfect match	Perfect match	Perfect match	Perfect match	Perfect match	Perfect match	Some matches	Some matches	Neutral	Neutral	Kinda agree	Partially disagree	Kinda agree	Kinda agree	Disagree	Kinda agree	Kinda agree	Kinda agree	Neutral	Neutral	Kinda agree	Kinda agree	Partially disagree	Kinda agree	Kinda agree	Kinda agree	4.33	4.22	5	4.39	4.75
Female	First year of university	19	no	49	1.67	17.6	No idea	I can't tell	I can't tell	I can't tell	I can't tell	I can't tell	I can't tell	I can't tell	I can't tell	Neutral	Neutral	Neutral	Partially disagree	Partially disagree	Partially disagree	Agree	Kinda agree	Agree	Agree	Agree	Agree	Kinda agree	Neutral	Kinda agree	Partially disagree	Neutral	Neutral	3.5	5.44	3.67	4.5	3
Female	First year of university	18	no	47	1.53	20.1	High school	Some matches	Some matches	Some matches	I can't tell	Some matches	I can't tell	I can't tell	I can't tell	Strongly agree	Strongly agree	Neutral	Neutral	Partially disagree	Partially disagree	Kinda agree	Kinda agree	Kinda agree	Kinda agree	Neutral	Kinda agree	Kinda agree	Strongly agree	Kinda agree	Kinda agree	Kinda agree	Agree	4.67	5.11	5.33	5	3.5
Male	First year of university	19	no	56	1.75	18.3	Elementary school and below	Some matches	Some matches	Some matches	Some matches	Some matches	Some matches	Some matches	Some matches	Strongly agree	Neutral	Strongly agree	Kinda agree	Kinda agree	Kinda agree	Kinda agree	Neutral	Kinda agree	Kinda agree	Kinda agree	Kinda agree	Kinda agree	Kinda agree	Neutral	Agree	Kinda agree	Agree	5.5	4.78	5.67	5.17	4
Male	First year of university	18	no	65	1.65	23.9	Junior High School	Some matches	Some matches	Perfect match	Perfect match	I can't tell	I can't tell	Some matches	Perfect match	Strongly agree	Kinda agree	Partially disagree	Partially disagree	Strongly agree	Agree	Kinda agree	Strongly agree	Strongly agree	Strongly agree	Strongly agree	Strongly agree	Strongly agree	Strongly agree	Strongly agree	Strongly agree	Agree	Agree	5.17	6.78	6.33	6.17	4.13
Female	First year of university	19	no	47	1.57	19.1	Elementary school and below	I can't tell	I can't tell	I can't tell	I can't tell	I can't tell	I can't tell	I can't tell	I can't tell	Neutral	Neutral	Kinda agree	Kinda agree	Neutral	Kinda agree	Kinda agree	Kinda agree	Neutral	Neutral	Neutral	Neutral	Kinda agree	Kinda agree	Kinda agree	Kinda agree	Agree	Kinda agree	4.5	4.56	5.33	4.67	3
Female	First year of university	18	no	55	1.6	21.5	High school	Some matches	Some discrepancies	Very inconsistent	Some discrepancies	Some discrepancies	Some matches	I can't tell	Some discrepancies	Neutral	Partially disagree	Agree	Neutral	Strongly agree	Agree	Kinda agree	Strongly agree	Agree	Kinda agree	Strongly agree	Strongly agree	Kinda agree	Strongly agree	Strongly agree	Strongly agree	Strongly agree	Strongly agree	5	6.33	7	6	2.5
Male	First year of university	18	no	60	1.62	22.9	Elementary school and below	Some matches	Some matches	Some matches	Some matches	Some matches	Some matches	Some matches	Some matches	Neutral	Neutral	Partially disagree	Kinda agree	Kinda agree	Kinda agree	Agree	Kinda agree	Strongly agree	Neutral	Kinda agree	Strongly agree	Strongly agree	Kinda agree	Kinda agree	Disagree	Agree	Neutral	4.33	5.67	4	4.94	4
Female	First year of university	19	no	46	1.5	20.4	Elementary school and below	I can't tell	Some discrepancies	I can't tell	Some matches	Some matches	Some matches	I can't tell	Some discrepancies	Kinda agree	Kinda agree	Strongly disagree	Strongly disagree	Neutral	Neutral	Agree	Kinda agree	Kinda agree	Kinda agree	Strongly agree	Strongly agree	Kinda agree	Partially disagree	Agree	Neutral	Kinda agree	Kinda agree	3.33	5.56	4.67	4.67	3.13
Female	First year of university	19	no	50	1.58	20	Junior High School	Some matches	Some matches	Perfect match	I can't tell	Some matches	Some matches	Perfect match	I can't tell	Neutral	Neutral	Disagree	Neutral	Disagree	Kinda agree	Agree	Kinda agree	Strongly agree	Strongly agree	Agree	Kinda agree	Neutral	Kinda agree	Kinda agree	Neutral	Neutral	Neutral	3.5	5.56	4	4.61	4
Female	First year of university	19	no	49	1.64	18.2	High school	Some matches	Some matches	Some matches	I can't tell	I can't tell	Some matches	Some matches	Some matches	Neutral	Neutral	Partially disagree	Disagree	Kinda agree	Partially disagree	Kinda agree	Kinda agree	Agree	Agree	Agree	Kinda agree	Kinda agree	Kinda agree	Kinda agree	Neutral	Neutral	Neutral	3.5	5.33	4	4.5	3.75
Male	First year of university	20	no	70	1.79	21.8	Elementary school and below	Some matches	Some matches	Some matches	Some discrepancies	Some matches	Some matches	I can't tell	I can't tell	Neutral	Partially disagree	Disagree	Agree	Kinda agree	Agree	Strongly agree	Agree	Strongly agree	Agree	Strongly agree	Agree	Kinda agree	Partially disagree	Kinda agree	Partially disagree	Agree	Strongly agree	4.33	5.89	5.33	5.28	3.5
Female	First year of university	18	yes	55	1.6	21.5	High school	Some matches	Some matches	Some matches	Some matches	Some matches	Some matches	Some matches	Some matches	Agree	Kinda agree	Strongly agree	Partially disagree	Strongly agree	Strongly agree	Neutral	Agree	Strongly agree	Kinda agree	Kinda agree	Agree	Kinda agree	Agree	Strongly agree	Agree	Agree	Strongly agree	5.83	5.78	6.33	5.89	4
Male	First year of university	18	no	55	1.67	19.7	No idea	Some matches	Some matches	Some matches	I can't tell	Some matches	Some matches	Some matches	I can't tell	Neutral	Neutral	Kinda agree	Neutral	Neutral	Kinda agree	Kinda agree	Neutral	Kinda agree	Kinda agree	Kinda agree	Neutral	Neutral	Kinda agree	Neutral	Kinda agree	Neutral	Neutral	4.33	4.56	4.33	4.44	3.75
Male	First year of university	19	yes	59	1.67	21.2	Elementary school and below	Perfect match	Perfect match	Perfect match	Some matches	Some matches	Some matches	Some matches	Some matches	Agree	Agree	Agree	Agree	Agree	Agree	Agree	Kinda agree	Agree	Agree	Agree	Kinda agree	Kinda agree	Kinda agree	Agree	Kinda agree	Kinda agree	Kinda agree	6	5.67	5	5.67	4.38
Female	First year of university	19	yes	36	1.5	16	Elementary school and below	Some matches	I can't tell	Some matches	I can't tell	Some matches	I can't tell	I can't tell	I can't tell	Strongly disagree	Neutral	Disagree	Disagree	Disagree	Partially disagree	Partially disagree	Kinda agree	Agree	Agree	Agree	Agree	Kinda agree	Kinda agree	Neutral	Neutral	Kinda agree	Neutral	2.33	5.22	4.33	4.11	3.38
Female	First year of university	18	no	57	1.7	19.7	High school	Some matches	Some matches	Some matches	Some matches	Perfect match	I can't tell	Perfect match	Some discrepancies	Kinda agree	Agree	Kinda agree	Disagree	Agree	Kinda agree	Agree	Agree	Strongly agree	Strongly agree	Strongly agree	Kinda agree	Neutral	Strongly agree	Kinda agree	Strongly agree	Strongly agree	Strongly agree	4.83	6	7	5.78	3.88
Female	First year of university	21	yes	54	1.55	22.5	Elementary school and below	Some matches	Some matches	Some matches	Some matches	Some matches	Some matches	I can't tell	I can't tell	Neutral	Neutral	Kinda agree	Partially disagree	Partially disagree	Neutral	Neutral	Neutral	Agree	Kinda agree	Kinda agree	Kinda agree	Kinda agree	Kinda agree	Neutral	Kinda agree	Kinda agree	Kinda agree	3.83	4.78	5	4.5	3.75
Female	First year of university	18	no	46	1.55	19.1	High school	I can't tell	I can't tell	I can't tell	I can't tell	I can't tell	I can't tell	I can't tell	I can't tell	Partially disagree	Partially disagree	Partially disagree	Partially disagree	Partially disagree	Partially disagree	Partially disagree	Partially disagree	Agree	Partially disagree	Partially disagree	Partially disagree	Partially disagree	Partially disagree	Partially disagree	Neutral	Neutral	Neutral	3	3.33	4	3.33	3
Male	First year of university	20	no	58	1.72	19.6	Elementary school and below	Some matches	I can't tell	Perfect match	Some matches	Some matches	I can't tell	Some matches	Some matches	Partially disagree	Partially disagree	Neutral	Strongly disagree	Partially disagree	Partially disagree	Neutral	Neutral	Partially disagree	Neutral	Disagree	Neutral	Partially disagree	Partially disagree	Partially disagree	Partially disagree	Kinda agree	Partially disagree	2.83	3.33	3.67	3.22	3.88
Male	First year of university	18	no	60	1.8	18.5	Junior High School	I can't tell	I can't tell	I can't tell	I can't tell	I can't tell	I can't tell	I can't tell	I can't tell	Neutral	Neutral	Kinda agree	Neutral	Neutral	Neutral	Neutral	Neutral	Neutral	Neutral	Neutral	Neutral	Neutral	Neutral	Neutral	Neutral	Neutral	Neutral	4.17	4	4	4.06	3
Male	First year of university	18	yes	58	1.8	17.9	Junior college/ above	I can't tell	I can't tell	Some matches	Some matches	Some matches	Some matches	Some matches	Some matches	Kinda agree	Neutral	Neutral	Disagree	Partially disagree	Neutral	Kinda agree	Kinda agree	Neutral	Neutral	Neutral	Kinda agree	Kinda agree	Kinda agree	Kinda agree	Kinda agree	Kinda agree	Kinda agree	3.67	4.67	5	4.39	3.75
Male	First year of university	18	yes	65	1.73	21.7	Elementary school and below	Some matches	Some matches	Some matches	Some matches	Some matches	Some matches	Some matches	Some matches	Partially disagree	Neutral	Kinda agree	Strongly disagree	Kinda agree	Neutral	Kinda agree	Neutral	Strongly agree	Kinda agree	Partially disagree	Neutral	Partially disagree	Neutral	Neutral	Kinda agree	Kinda agree	Partially disagree	3.67	4.33	4.33	4.11	4
Female	First year of university	19	no	51	1.65	18.7	Junior High School	I can't tell	Some matches	I can't tell	I can't tell	I can't tell	I can't tell	I can't tell	I can't tell	Partially disagree	Neutral	Neutral	Neutral	Partially disagree	Kinda agree	Strongly agree	Strongly agree	Strongly agree	Strongly agree	Neutral	Kinda agree	Kinda agree	Kinda agree	Kinda agree	Strongly agree	Neutral	Neutral	3.83	5.78	5	5	3.13
Female	First year of university	18	yes	52	1.66	18.9	Elementary school and below	I can't tell	I can't tell	I can't tell	I can't tell	I can't tell	I can't tell	I can't tell	I can't tell	Neutral	Neutral	Partially disagree	Neutral	Partially disagree	Neutral	Strongly agree	Agree	Agree	Agree	Strongly agree	Neutral	Kinda agree	Agree	Agree	Disagree	Partially disagree	Partially disagree	3.67	5.89	2.67	4.61	3
Male	First year of university	19	yes	70	1.8	21.6	Junior High School	I can't tell	I can't tell	I can't tell	I can't tell	I can't tell	I can't tell	I can't tell	I can't tell	Partially disagree	Partially disagree	Partially disagree	Partially disagree	Partially disagree	Partially disagree	Partially disagree	Partially disagree	Partially disagree	Partially disagree	Partially disagree	Partially disagree	Partially disagree	Partially disagree	Partially disagree	Partially disagree	Partially disagree	Partially disagree	3	3	3	3	3
Male	First year of university	19	yes	58	1.73	19.4	Junior High School	Some matches	Some matches	Some matches	I can't tell	I can't tell	Some matches	I can't tell	Some matches	Partially disagree	Kinda agree	Neutral	Partially disagree	Disagree	Partially disagree	Kinda agree	Kinda agree	Agree	Agree	Kinda agree	Kinda agree	Kinda agree	Kinda agree	Kinda agree	Neutral	Kinda agree	Agree	3.33	5.22	5	4.56	3.63
Female	First year of university	20	yes	45	1.6	17.6	Elementary school and below	Some matches	Some matches	Some matches	Some matches	Some matches	Some matches	Some matches	Some matches	Kinda agree	Neutral	Partially disagree	Partially disagree	Kinda agree	Kinda agree	Kinda agree	Kinda agree	Kinda agree	Kinda agree	Kinda agree	Kinda agree	Kinda agree	Kinda agree	Kinda agree	Neutral	Kinda agree	Kinda agree	4.17	5	4.67	4.67	4
Male	First year of university	19	yes	90	1.7	31.1	High school	Some matches	Some matches	Some matches	Some matches	Some matches	Some matches	Some matches	Some matches	Agree	Agree	Agree	Agree	Agree	Agree	Agree	Agree	Agree	Agree	Agree	Agree	Kinda agree	Agree	Agree	Agree	Agree	Agree	6	6	6	6	4
Female	First year of university	18	no	70	1.65	25.7	High school	Some matches	Some matches	I can't tell	I can't tell	Some matches	Some matches	Some matches	Some matches	Kinda agree	Kinda agree	Kinda agree	Kinda agree	Neutral	Kinda agree	Kinda agree	Kinda agree	Neutral	Neutral	Kinda agree	Neutral	Neutral	Neutral	Neutral	Neutral	Kinda agree	Neutral	4.83	4.33	4.33	4.5	3.75
Female	First year of university	17	no	60	1.72	20.3	High school	I can't tell	I can't tell	I can't tell	I can't tell	I can't tell	I can't tell	I can't tell	I can't tell	Agree	Kinda agree	Partially disagree	Strongly agree	Partially disagree	Partially disagree	Kinda agree	Kinda agree	Agree	Kinda agree	Agree	Neutral	Disagree	Agree	Neutral	Partially disagree	Agree	Agree	4.5	4.78	5	4.72	3
Female	First year of university	18	yes	43	1.5	19.1	Elementary school and below	Some matches	Some matches	I can't tell	Some matches	Some matches	I can't tell	Some matches	Some matches	Kinda agree	Neutral	Neutral	Partially disagree	Agree	Kinda agree	Partially disagree	Kinda agree	Agree	Agree	Agree	Kinda agree	Kinda agree	Neutral	Neutral	Kinda agree	Kinda agree	Kinda agree	4.5	5	5	4.83	3.75
Female	First year of university	18	yes	46	1.55	19.1	Elementary school and below	I can't tell	I can't tell	I can't tell	Some matches	I can't tell	Some discrepancies	Some discrepancies	I can't tell	Neutral	Agree	Kinda agree	Neutral	Disagree	Strongly disagree	Agree	Strongly agree	Strongly agree	Agree	Strongly agree	Neutral	Kinda agree	Strongly agree	Kinda agree	Kinda agree	Kinda agree	Strongly agree	3.67	6	5.67	5.17	2.88
Female	First year of university	19	no	41	1.55	17.1	Elementary school and below	I can't tell	Some matches	Some matches	Some matches	Some matches	Some matches	Some matches	I can't tell	Neutral	Neutral	Neutral	Neutral	Agree	Kinda agree	Agree	Strongly agree	Strongly agree	Agree	Strongly agree	Strongly agree	Strongly agree	Strongly agree	Agree	Kinda agree	Strongly agree	Kinda agree	4.5	6.67	5.67	5.78	3.75
Male	First year of university	19	no	52	1.7	18	Elementary school and below	Some matches	I can't tell	I can't tell	I can't tell	Some matches	Some matches	Some matches	I can't tell	Kinda agree	Kinda agree	Agree	Agree	Neutral	Kinda agree	Strongly agree	Kinda agree	Kinda agree	Kinda agree	Kinda agree	Agree	Kinda agree	Strongly agree	Kinda agree	Kinda agree	Kinda agree	Kinda agree	5.17	5.67	5	5.39	3.5
Male	First year of university	20	yes	71	1.72	24	Elementary school and below	Some matches	Perfect match	Some matches	Perfect match	Some matches	I can't tell	I can't tell	Some matches	Neutral	Agree	Kinda agree	Neutral	Agree	Agree	Agree	Agree	Agree	Kinda agree	Kinda agree	Kinda agree	Partially disagree	Agree	Agree	Kinda agree	Agree	Kinda agree	5.17	5.33	5.33	5.28	4
Female	First year of university	18	yes	49	1.6	19.1	Junior High School	I can't tell	I can't tell	I can't tell	I can't tell	I can't tell	I can't tell	I can't tell	I can't tell	Strongly agree	Neutral	Kinda agree	Strongly disagree	Neutral	Neutral	Neutral	Neutral	Strongly agree	Strongly agree	Strongly agree	Kinda agree	Strongly agree	Strongly agree	Neutral	Neutral	Neutral	Neutral	4.17	5.78	4	4.94	3
Female	First year of university	18	no	52	1.65	19.1	Elementary school and below	Some discrepancies	Some discrepancies	Some discrepancies	I can't tell	I can't tell	I can't tell	Some discrepancies	I can't tell	Agree	Kinda agree	Neutral	Neutral	Agree	Neutral	Kinda agree	Agree	Strongly agree	Partially disagree	Agree	Kinda agree	Kinda agree	Agree	Agree	Agree	Agree	Agree	4.83	5.56	6	5.39	2.5
Female	First year of university	19	yes	50	1.65	18.4	No idea	Some matches	Some discrepancies	Some discrepancies	I can't tell	I can't tell	I can't tell	I can't tell	I can't tell	Partially disagree	Neutral	Neutral	Strongly agree	Neutral	Strongly agree	Kinda agree	Strongly agree	Strongly agree	Kinda agree	Neutral	Strongly agree	Kinda agree	Strongly agree	Strongly agree	Strongly agree	Strongly agree	Strongly agree	4.83	6.11	7	5.83	2.88
Female	First year of university	19	no	55	1.6	21.5	Junior High School	I can't tell	I can't tell	Some discrepancies	Some discrepancies	Some matches	Some matches	Some matches	Some matches	Neutral	Agree	Kinda agree	Neutral	Kinda agree	Strongly disagree	Neutral	Kinda agree	Kinda agree	Kinda agree	Kinda agree	Kinda agree	Kinda agree	Kinda agree	Kinda agree	Kinda agree	Kinda agree	Kinda agree	4.17	4.89	5	4.67	3.25
Female	First year of university	18	yes	52	1.64	19.3	Elementary school and below	Some matches	Some matches	Some matches	Some matches	Some matches	I can't tell	Some matches	Some matches	Agree	Neutral	Neutral	Neutral	Neutral	Neutral	Kinda agree	Neutral	Neutral	Neutral	Neutral	Kinda agree	Neutral	Kinda agree	Neutral	Neutral	Neutral	Neutral	4.33	4.33	4	4.28	3.88
Female	First year of university	19	no	56	1.64	20.8	Junior college/ above	Some matches	Some matches	Some matches	Some matches	Some matches	Some matches	Some matches	Some matches	Neutral	Kinda agree	Neutral	Partially disagree	Neutral	Partially disagree	Agree	Agree	Neutral	Agree	Agree	Kinda agree	Kinda agree	Agree	Kinda agree	Neutral	Kinda agree	Kinda agree	3.83	5.44	4.67	4.78	4
Female	First year of university	19	no	50	1.64	18.6	High school	I can't tell	I can't tell	I can't tell	I can't tell	I can't tell	I can't tell	I can't tell	I can't tell	Strongly agree	Neutral	Neutral	Neutral	Kinda agree	Kinda agree	Neutral	Neutral	Neutral	Neutral	Neutral	Neutral	Neutral	Neutral	Neutral	Partially disagree	Neutral	Neutral	4.83	4	3.67	4.22	3
Female	First year of university	19	no	54	1.61	20.8	High school	I can't tell	I can't tell	Some matches	Some matches	Some matches	Some matches	Some matches	Some matches	Kinda agree	Neutral	Partially disagree	Disagree	Neutral	Kinda agree	Kinda agree	Neutral	Kinda agree	Kinda agree	Agree	Agree	Kinda agree	Neutral	Neutral	Partially disagree	Partially disagree	Partially disagree	3.83	4.89	3	4.22	3.75
Male	First year of university	18	yes	60	1.7	20.8	High school	Some matches	Some matches	Some matches	Some matches	Some matches	Some matches	Some matches	Some matches	Disagree	Neutral	Kinda agree	Partially disagree	Kinda agree	Partially disagree	Kinda agree	Kinda agree	Strongly agree	Kinda agree	Kinda agree	Kinda agree	Kinda agree	Agree	Agree	Kinda agree	Kinda agree	Kinda agree	3.67	5.44	5	4.78	4
Female	First year of university	19	yes	46	1.53	19.7	Junior High School	I can't tell	I can't tell	I can't tell	I can't tell	I can't tell	I can't tell	I can't tell	I can't tell	Strongly agree	Neutral	Kinda agree	Neutral	Kinda agree	Kinda agree	Kinda agree	Strongly agree	Kinda agree	Agree	Kinda agree	Agree	Strongly agree	Agree	Strongly agree	Agree	Agree	Strongly agree	5	6	6.33	5.72	3
Female	First year of university	17	no	58	1.6	22.7	High school	Some matches	Some matches	Some matches	Some matches	Some matches	Some matches	Some matches	Some matches	Neutral	Agree	Neutral	Partially disagree	Agree	Neutral	Agree	Kinda agree	Strongly agree	Strongly agree	Strongly agree	Kinda agree	Partially disagree	Agree	Kinda agree	Kinda agree	Kinda agree	Kinda agree	4.5	5.67	5	5.17	4
Female	Second year of university	20	yes	95	1.57	38.5	Elementary school and below	Very inconsistent	Some discrepancies	Some discrepancies	Some discrepancies	Very inconsistent	Some discrepancies	I can't tell	I can't tell	Neutral	Strongly agree	Agree	Agree	Strongly agree	Strongly agree	Strongly agree	Strongly agree	Strongly agree	Agree	Agree	Strongly agree	Strongly agree	Strongly agree	Strongly agree	Strongly agree	Strongly agree	Strongly agree	6.17	6.78	7	6.61	2
Male	Second year of university	20	no	61	1.73	20.4	Junior college/ above	Some discrepancies	Some discrepancies	Some discrepancies	Some discrepancies	I can't tell	I can't tell	I can't tell	I can't tell	Disagree	Partially disagree	Neutral	Partially disagree	Partially disagree	Kinda agree	Kinda agree	Partially disagree	Partially disagree	Partially disagree	Kinda agree	Partially disagree	Kinda agree	Partially disagree	Kinda agree	Neutral	Agree	Neutral	3.33	3.89	4.67	3.83	2.5
Male	Second year of university	20	yes	57	1.75	18.6	Elementary school and below	I can't tell	Some matches	I can't tell	Some matches	I can't tell	I can't tell	Some matches	I can't tell	Neutral	Kinda agree	Disagree	Partially disagree	Disagree	Agree	Agree	Neutral	Kinda agree	Neutral	Neutral	Neutral	Neutral	Neutral	Neutral	Neutral	Neutral	Kinda agree	3.67	4.33	4.33	4.11	3.38
Male	Second year of university	18	no	55	1.72	18.6	Junior High School	Some discrepancies	Some discrepancies	Some discrepancies	I can't tell	I can't tell	Some discrepancies	I can't tell	I can't tell	Disagree	Disagree	Disagree	Partially disagree	Neutral	Agree	Kinda agree	Agree	Partially disagree	Kinda agree	Partially disagree	Agree	Partially disagree	Agree	Neutral	Agree	Agree	Partially disagree	3.17	4.56	5	4.17	2.5
Male	Second year of university	20	no	56	1.75	18.3	Junior High School	Some matches	Some matches	Some matches	Perfect match	Some matches	Some matches	Some matches	Some matches	Agree	Agree	Strongly agree	Agree	Agree	Agree	Agree	Agree	Agree	Agree	Agree	Agree	Kinda agree	Agree	Agree	Agree	Agree	Strongly agree	6.17	6	6.33	6.11	4.13
Female	Second year of university	20	no	40	1.5	17.8	Elementary school and below	I can't tell	I can't tell	I can't tell	Some matches	Some matches	Some matches	I can't tell	I can't tell	Neutral	Neutral	Neutral	Neutral	Partially disagree	Neutral	Kinda agree	Neutral	Kinda agree	Kinda agree	Agree	Kinda agree	Kinda agree	Neutral	Neutral	Kinda agree	Agree	Neutral	3.83	4.78	5	4.5	3.38
Female	Second year of university	20	no	52	1.5	23.1	Elementary school and below	Some discrepancies	Some matches	Some matches	Some matches	Some matches	Some discrepancies	Some discrepancies	Some matches	Agree	Agree	Kinda agree	Agree	Agree	Agree	Agree	Strongly agree	Agree	Neutral	Agree	Strongly agree	Strongly agree	Agree	Agree	Neutral	Strongly agree	Strongly agree	5.83	6.11	6	6	3.25
Male	First year of university	20	no	50	1.65	18.4	Elementary school and below	Some matches	Some matches	Some matches	Some matches	Some matches	Some matches	Some matches	Some matches	Strongly agree	Kinda agree	Strongly agree	Agree	Strongly agree	Strongly agree	Agree	Agree	Strongly agree	Agree	Agree	Agree	Kinda agree	Agree	Agree	Agree	Agree	Agree	6.5	6.11	6	6.22	4
Female	First year of university	19	no	58	1.63	21.8	Elementary school and below	I can't tell	I can't tell	Some matches	Some matches	I can't tell	I can't tell	I can't tell	I can't tell	Neutral	Neutral	Neutral	Strongly disagree	Agree	Partially disagree	Kinda agree	Kinda agree	Agree	Kinda agree	Agree	Neutral	Neutral	Kinda agree	Neutral	Neutral	Neutral	Neutral	3.67	4.89	4	4.33	3.25
Female	First year of university	18	no	46	1.52	19.9	Junior High School	I can't tell	I can't tell	I can't tell	I can't tell	I can't tell	I can't tell	I can't tell	I can't tell	Neutral	Partially disagree	Partially disagree	Partially disagree	Neutral	Partially disagree	Neutral	Neutral	Kinda agree	Partially disagree	Agree	Kinda agree	Neutral	Kinda agree	Kinda agree	Neutral	Neutral	Neutral	3.33	4.56	4	4.06	3
Male	First year of university	19	no	58	1.65	21.3	Elementary school and below	Some matches	Some matches	Some matches	Some discrepancies	Some matches	Some discrepancies	I can't tell	Some matches	Kinda agree	Neutral	Partially disagree	Disagree	Disagree	Kinda agree	Strongly agree	Neutral	Agree	Neutral	Neutral	Disagree	Kinda agree	Agree	Kinda agree	Partially disagree	Agree	Disagree	3.5	4.89	3.67	4.22	3.38
Male	First year of university	17	no	55	1.69	19.3	Elementary school and below	Some matches	Some matches	Some matches	I can't tell	Some matches	Some matches	Some matches	I can't tell	Partially disagree	Kinda agree	Neutral	Disagree	Kinda agree	Kinda agree	Partially disagree	Kinda agree	Kinda agree	Kinda agree	Kinda agree	Kinda agree	Kinda agree	Partially disagree	Neutral	Agree	Kinda agree	Kinda agree	4	4.44	5.33	4.44	3.75
Male	First year of university	18	no	65	1.76	21	Junior High School	Some matches	I can't tell	Some matches	Some discrepancies	Some matches	Some matches	I can't tell	Some matches	Agree	Agree	Agree	Neutral	Neutral	Agree	Strongly agree	Agree	Agree	Strongly agree	Strongly agree	Agree	Kinda agree	Kinda agree	Agree	Strongly agree	Agree	Strongly agree	5.33	6.22	6.67	6	3.5
Female	First year of university	19	yes	45	1.61	17.4	Junior High School	I can't tell	Some matches	Some matches	Some matches	Some matches	Some matches	Some matches	Some matches	Kinda agree	Neutral	Neutral	Disagree	Neutral	Neutral	Kinda agree	Neutral	Neutral	Kinda agree	Kinda agree	Kinda agree	Kinda agree	Kinda agree	Kinda agree	Kinda agree	Neutral	Neutral	3.83	4.89	4.33	4.44	3.88
Female	First year of university	19	no	45	1.48	20.5	Junior High School	Some matches	I can't tell	I can't tell	Some matches	I can't tell	I can't tell	I can't tell	I can't tell	Neutral	Neutral	Partially disagree	Neutral	Kinda agree	Partially disagree	Kinda agree	Agree	Strongly agree	Strongly agree	Agree	Strongly agree	Kinda agree	Agree	Agree	Agree	Kinda agree	Kinda agree	3.83	6.22	5.33	5.28	3.25
Female	First year of university	20	no	58	1.6	22.7	Elementary school and below	Perfect match	Perfect match	Perfect match	Perfect match	Perfect match	Some matches	Some matches	Some matches	Neutral	Neutral	Agree	Strongly agree	Neutral	Strongly agree	Kinda agree	Kinda agree	Strongly agree	Kinda agree	Strongly agree	Strongly agree	Strongly agree	Strongly agree	Kinda agree	Kinda agree	Kinda agree	Kinda agree	5.33	6.11	5	5.67	4.63
Female	First year of university	19	no	46	1.56	18.9	Elementary school and below	I can't tell	Some matches	Some matches	Some discrepancies	Some matches	Some matches	Some matches	Some matches	Agree	Kinda agree	Kinda agree	Neutral	Kinda agree	Neutral	Agree	Kinda agree	Neutral	Neutral	Neutral	Kinda agree	Neutral	Kinda agree	Kinda agree	Neutral	Kinda agree	Partially disagree	4.83	4.67	4	4.61	3.63
Female	First year of university	19	yes	53	1.55	22.1	Elementary school and below	I can't tell	I can't tell	I can't tell	I can't tell	I can't tell	I can't tell	I can't tell	I can't tell	Kinda agree	Kinda agree	Kinda agree	Partially disagree	Disagree	Agree	Neutral	Partially disagree	Agree	Kinda agree	Agree	Agree	Kinda agree	Kinda agree	Strongly agree	Agree	Agree	Strongly agree	4.33	5.22	6.33	5.11	3
Male	First year of university	19	no	58	1.69	20.3	Elementary school and below	Some matches	Some matches	Some matches	Some matches	Some matches	Some matches	Some matches	Some matches	Neutral	Agree	Neutral	Strongly disagree	Partially disagree	Strongly agree	Partially disagree	Strongly agree	Strongly agree	Strongly agree	Strongly agree	Strongly agree	Strongly agree	Strongly agree	Strongly agree	Kinda agree	Strongly agree	Strongly agree	4.17	6.56	6.33	5.72	4
Female	Second year of university	19	no	48	1.53	20.5	Elementary school and below	I can't tell	I can't tell	I can't tell	Some matches	Some matches	Some matches	Some matches	I can't tell	Strongly agree	Neutral	Partially disagree	Partially disagree	Neutral	Kinda agree	Kinda agree	Neutral	Strongly agree	Kinda agree	Partially disagree	Neutral	Neutral	Neutral	Kinda agree	Strongly agree	Strongly disagree	Partially disagree	4.33	4.56	3.67	4.33	3.5
Male	First year of university	20	yes	51	1.65	18.7	Elementary school and below	Some matches	Perfect match	Some matches	Perfect match	Perfect match	I can't tell	Some discrepancies	I can't tell	Strongly agree	Neutral	Agree	Kinda agree	Strongly agree	Strongly disagree	Strongly agree	Strongly agree	Kinda agree	Kinda agree	Strongly agree	Strongly agree	Strongly agree	Partially disagree	Agree	Strongly agree	Kinda agree	Agree	5	6	6	5.67	3.88
Female	First year of university	19	yes	49	1.6	19.1	Elementary school and below	Perfect match	Perfect match	Perfect match	Perfect match	Perfect match	Perfect match	Perfect match	Perfect match	Neutral	Neutral	Neutral	Strongly agree	Kinda agree	Kinda agree	Kinda agree	Strongly agree	Strongly agree	Strongly agree	Strongly agree	Strongly agree	Strongly agree	Agree	Strongly agree	Strongly agree	Strongly agree	Strongly agree	4.83	6.67	7	6.11	5
Female	Second year of university	21	yes	60	1.52	26	Elementary school and below	Some matches	Some matches	Some matches	Some matches	Some matches	Some matches	Some matches	Some matches	Agree	Kinda agree	Kinda agree	Kinda agree	Strongly agree	Agree	Strongly agree	Strongly agree	Strongly agree	Strongly agree	Strongly agree	Strongly agree	Strongly agree	Strongly agree	Strongly agree	Strongly agree	Strongly agree	Strongly agree	5.67	7	7	6.56	4
Female	First year of university	18	no	48	1.63	18.1	Elementary school and below	Some matches	Some matches	Some matches	Some matches	Some matches	Some matches	Some matches	Some matches	Agree	Agree	Kinda agree	Disagree	Strongly agree	Partially disagree	Strongly agree	Agree	Agree	Agree	Agree	Agree	Kinda agree	Agree	Agree	Partially disagree	Agree	Agree	4.83	6.11	5	5.5	4
Female	First year of university	20	no	52	1.6	20.3	Elementary school and below	I can't tell	I can't tell	I can't tell	Some matches	I can't tell	I can't tell	I can't tell	I can't tell	Agree	Neutral	Partially disagree	Partially disagree	Neutral	Agree	Agree	Agree	Strongly agree	Strongly agree	Strongly agree	Strongly agree	Strongly agree	Strongly agree	Kinda agree	Kinda agree	Kinda agree	Neutral	4.33	6.56	4.67	5.5	3.13
Female	First year of university	18	no	60	1.6	23.4	Elementary school and below	Some matches	Perfect match	Some matches	I can't tell	Some matches	Some matches	Perfect match	I can't tell	Neutral	Kinda agree	Partially disagree	Partially disagree	Kinda agree	Partially disagree	Kinda agree	Kinda agree	Kinda agree	Kinda agree	Agree	Strongly agree	Kinda agree	Kinda agree	Neutral	Kinda agree	Agree	Agree	3.83	5.33	5.67	4.89	4
Female	First year of university	20	yes	49	1.55	20.4	Elementary school and below	Some matches	I can't tell	I can't tell	I can't tell	Some matches	I can't tell	Some discrepancies	Some discrepancies	Partially disagree	Neutral	Partially disagree	Neutral	Neutral	Neutral	Kinda agree	Agree	Kinda agree	Kinda agree	Kinda agree	Neutral	Kinda agree	Agree	Kinda agree	Agree	Agree	Agree	3.67	5.22	6	4.83	3
Female	First year of university	18	no	45	1.6	17.6	Junior High School	I can't tell	Some matches	Some matches	I can't tell	Some matches	Some matches	Some matches	Some matches	Neutral	Neutral	Partially disagree	Strongly disagree	Kinda agree	Kinda agree	Agree	Agree	Kinda agree	Neutral	Kinda agree	Kinda agree	Neutral	Agree	Kinda agree	Kinda agree	Neutral	Neutral	3.67	5.11	4.33	4.5	3.75
Female	First year of university	18	no	70	1.68	24.8	High school	I can't tell	I can't tell	I can't tell	Some matches	Some matches	Some matches	Perfect match	Some matches	Kinda agree	Neutral	Partially disagree	Partially disagree	Agree	Agree	Agree	Kinda agree	Strongly agree	Agree	Agree	Agree	Kinda agree	Agree	Kinda agree	Agree	Agree	Kinda agree	4.5	5.89	5.67	5.39	3.75
Female	First year of university	19	no	51	1.67	18.3	Elementary school and below	I can't tell	Some matches	I can't tell	Some matches	Some matches	Some matches	Some matches	Some matches	Neutral	Kinda agree	Partially disagree	Partially disagree	Agree	Neutral	Neutral	Partially disagree	Kinda agree	Kinda agree	Kinda agree	Agree	Kinda agree	Partially disagree	Partially disagree	Neutral	Partially disagree	Neutral	4.17	4.33	3.67	4.17	3.75
Female	First year of university	19	no	52	1.64	19.3	Elementary school and below	I can't tell	Some discrepancies	I can't tell	I can't tell	I can't tell	I can't tell	I can't tell	Some matches	Neutral	Agree	Neutral	Kinda agree	Strongly agree	Kinda agree	Agree	Neutral	Agree	Kinda agree	Neutral	Neutral	Kinda agree	Kinda agree	Kinda agree	Neutral	Partially disagree	Neutral	5.17	4.89	3.67	4.78	3
Female	First year of university	19	no	59	1.65	21.7	Elementary school and below	I can't tell	Some matches	Some matches	Some discrepancies	Some matches	Some matches	I can't tell	I can't tell	Strongly agree	Strongly agree	Agree	Strongly agree	Strongly agree	Strongly agree	Strongly agree	Strongly agree	Strongly agree	Strongly agree	Strongly agree	Strongly agree	Strongly agree	Strongly agree	Strongly agree	Strongly agree	Strongly agree	Strongly agree	6.83	7	7	6.94	3.38
Male	First year of university	20	yes	55	1.67	19.7	Elementary school and below	Perfect match	Perfect match	Some matches	Some matches	Some matches	Some discrepancies	Some matches	Some discrepancies	Strongly agree	Strongly disagree	Neutral	Strongly disagree	Neutral	Strongly disagree	Strongly agree	Agree	Strongly agree	Strongly agree	Strongly agree	Strongly agree	Strongly agree	Neutral	Neutral	Agree	Kinda agree	Agree	3	6.22	5.67	5.06	3.75
Female	First year of university	19	yes	58	1.45	27.6	Junior High School	Some discrepancies	Perfect match	I can't tell	Perfect match	Perfect match	Some matches	Perfect match	I can't tell	Strongly agree	Agree	Partially disagree	Strongly disagree	Strongly agree	Strongly agree	Strongly agree	Strongly agree	Strongly agree	Kinda agree	Strongly disagree	Strongly disagree	Strongly agree	Strongly agree	Strongly agree	Strongly agree	Strongly disagree	Strongly agree	5.17	5.44	5	5.28	4
Female	First year of university	18	yes	58	1.63	21.8	Junior college/ above	Some matches	Some matches	Some matches	Some matches	Some matches	Some matches	Some matches	Some matches	Kinda agree	Agree	Partially disagree	Strongly agree	Strongly agree	Strongly agree	Strongly agree	Agree	Strongly agree	Strongly agree	Strongly agree	Strongly disagree	Disagree	Neutral	Strongly agree	Partially disagree	Kinda agree	Kinda agree	5.83	5.33	4.33	5.33	4
Male	First year of university	18	no	49	1.69	17.2	Junior High School	Some matches	I can't tell	I can't tell	I can't tell	I can't tell	Some discrepancies	Some discrepancies	Some discrepancies	Kinda agree	Partially disagree	Partially disagree	Kinda agree	Agree	Neutral	Agree	Kinda agree	Agree	Neutral	Agree	Kinda agree	Kinda agree	Neutral	Neutral	Agree	Agree	Agree	4.33	5	6	4.94	2.75
Female	First year of university	19	no	63	1.63	23.7	Elementary school and below	Some matches	Some matches	Some matches	Some matches	Perfect match	Some matches	Perfect match	Perfect match	Neutral	Neutral	Disagree	Neutral	Partially disagree	Disagree	Kinda agree	Disagree	Agree	Kinda agree	Agree	Agree	Neutral	Neutral	Partially disagree	Neutral	Neutral	Partially disagree	3.17	4.56	3.67	3.94	4.38
Female	First year of university	19	yes	54	1.57	21.9	Elementary school and below	Some matches	Some matches	I can't tell	Some matches	Some matches	I can't tell	I can't tell	I can't tell	Neutral	Neutral	Partially disagree	Kinda agree	Neutral	Kinda agree	Kinda agree	Strongly agree	Agree	Agree	Agree	Neutral	Neutral	Agree	Agree	Neutral	Neutral	Neutral	4.17	5.56	4	4.83	3.5
Male	First year of university	20	no	55	1.65	20.2	Elementary school and below	Some matches	Perfect match	Some matches	Some matches	Some matches	Some matches	Some matches	Some matches	Neutral	Partially disagree	Partially disagree	Disagree	Neutral	Kinda agree	Neutral	Kinda agree	Disagree	Partially disagree	Partially disagree	Agree	Kinda agree	Agree	Strongly agree	Neutral	Partially disagree	Kinda agree	3.5	4.67	4	4.17	4.13
Female	First year of university	19	no	50	1.57	20.3	Elementary school and below	I can't tell	I can't tell	Some matches	Some matches	Some matches	Some discrepancies	Some discrepancies	I can't tell	Neutral	Kinda agree	Kinda agree	Neutral	Kinda agree	Strongly agree	Strongly agree	Strongly agree	Strongly agree	Agree	Strongly agree	Strongly agree	Kinda agree	Agree	Kinda agree	Agree	Agree	Agree	5	6.44	6	5.89	3.13
Female	First year of university	19	yes	44	1.56	18.1	Elementary school and below	I can't tell	Some discrepancies	Some discrepancies	Some discrepancies	Some discrepancies	I can't tell	I can't tell	Some discrepancies	Neutral	Neutral	Agree	Neutral	Neutral	Kinda agree	Agree	Agree	Agree	Kinda agree	Kinda agree	Kinda agree	Kinda agree	Strongly agree	Agree	Neutral	Kinda agree	Kinda agree	4.5	5.67	4.67	5.11	2.38
Female	First year of university	19	no	50	1.58	20	Junior High School	Some matches	Some matches	Some matches	Some matches	Some matches	Some matches	Some matches	Some matches	Strongly agree	Strongly agree	Neutral	Strongly disagree	Neutral	Agree	Agree	Agree	Kinda agree	Agree	Strongly agree	Strongly agree	Kinda agree	Strongly agree	Agree	Agree	Agree	Agree	4.83	6.11	6	5.67	4
Female	First year of university	19	yes	40	1.52	17.3	Elementary school and below	Some discrepancies	I can't tell	I can't tell	Some matches	I can't tell	I can't tell	I can't tell	I can't tell	Strongly agree	Strongly agree	Neutral	Strongly disagree	Neutral	Strongly agree	Strongly agree	Strongly agree	Strongly agree	Strongly agree	Strongly agree	Strongly agree	Strongly agree	Strongly agree	Neutral	Neutral	Neutral	Partially disagree	5	6.67	3.67	5.61	3
Male	First year of university	17	yes	53	1.64	19.7	Elementary school and below	I can't tell	I can't tell	I can't tell	Some matches	Some matches	Some matches	Some matches	Some matches	Neutral	Kinda agree	Kinda agree	Partially disagree	Partially disagree	Disagree	Agree	Kinda agree	Kinda agree	Disagree	Kinda agree	Neutral	Partially disagree	Kinda agree	Neutral	Kinda agree	Kinda agree	Neutral	3.67	4.33	4.67	4.17	3.63
Female	First year of university	19	no	47	1.55	19.6	Junior High School	I can't tell	Some matches	Some matches	I can't tell	I can't tell	I can't tell	Some matches	Some matches	Neutral	Neutral	Neutral	Neutral	Neutral	Neutral	Neutral	Neutral	Neutral	Neutral	Neutral	Neutral	Neutral	Neutral	Neutral	Neutral	Neutral	Neutral	4	4	4	4	3.5
Female	First year of university	20	yes	58	1.75	18.9	Elementary school and below	I can't tell	I can't tell	I can't tell	I can't tell	I can't tell	I can't tell	I can't tell	I can't tell	Neutral	Kinda agree	Kinda agree	Neutral	Neutral	Neutral	Neutral	Neutral	Neutral	Neutral	Neutral	Neutral	Neutral	Neutral	Neutral	Neutral	Neutral	Neutral	4.33	4	4	4.11	3
Female	First year of university	18	no	74	1.71	25.3	Junior High School	Perfect match	Perfect match	Perfect match	Perfect match	Perfect match	Perfect match	Perfect match	Perfect match	Strongly agree	Strongly agree	Strongly agree	Strongly disagree	Kinda agree	Strongly agree	Strongly agree	Strongly agree	Strongly agree	Strongly agree	Strongly agree	Strongly agree	Strongly agree	Strongly agree	Strongly agree	Strongly agree	Strongly agree	Strongly agree	5.67	7	7	6.56	5
Female	First year of university	19	yes	46	1.56	18.9	Elementary school and below	I can't tell	I can't tell	Some matches	I can't tell	Some matches	Some matches	Some matches	Some matches	Neutral	Neutral	Neutral	Kinda agree	Neutral	Neutral	Agree	Neutral	Strongly agree	Kinda agree	Kinda agree	Kinda agree	Kinda agree	Partially disagree	Kinda agree	Neutral	Neutral	Neutral	4.17	5	4	4.56	3.63
Female	First year of university	19	no	45	1.5	20	Elementary school and below	I can't tell	I can't tell	Some matches	Some matches	Some matches	I can't tell	I can't tell	I can't tell	Kinda agree	Strongly agree	Partially disagree	Neutral	Partially disagree	Strongly agree	Agree	Agree	Strongly agree	Strongly agree	Kinda agree	Kinda agree	Neutral	Kinda agree	Partially disagree	Kinda agree	Kinda agree	Neutral	4.83	5.33	4.67	5.06	3.38
Female	First year of university	21	yes	52	1.52	22.5	Junior High School	Some matches	Some matches	Some matches	I can't tell	Some matches	I can't tell	Some matches	I can't tell	Strongly disagree	Kinda agree	Strongly disagree	Disagree	Agree	Kinda agree	Agree	Kinda agree	Strongly agree	Neutral	Agree	Agree	Kinda agree	Kinda agree	Kinda agree	Neutral	Kinda agree	Neutral	3.33	5.56	4.33	4.61	3.63
Female	First year of university	19	no	44	1.63	16.6	Elementary school and below	Perfect match	Perfect match	Perfect match	Perfect match	Some matches	Some matches	Some matches	Some matches	Strongly agree	Strongly agree	Disagree	Partially disagree	Neutral	Partially disagree	Kinda agree	Neutral	Neutral	Partially disagree	Neutral	Neutral	Kinda agree	Neutral	Neutral	Neutral	Neutral	Neutral	4.33	4.11	4	4.17	4.5
Male	Second year of university	19	no	60	1.78	18.9	High school	Some matches	Some matches	Some matches	I can't tell	Some matches	I can't tell	Some matches	I can't tell	Kinda agree	Neutral	Neutral	Disagree	Partially disagree	Strongly disagree	Agree	Agree	Kinda agree	Neutral	Agree	Agree	Kinda agree	Neutral	Kinda agree	Agree	Kinda agree	Kinda agree	3.17	5.33	5.33	4.61	3.63
Female	First year of university	18	no	55	1.65	20.2	Junior High School	Some discrepancies	Some matches	I can't tell	Some discrepancies	I can't tell	I can't tell	I can't tell	Some discrepancies	Partially disagree	Neutral	Neutral	Partially disagree	Neutral	Neutral	Kinda agree	Kinda agree	Kinda agree	Kinda agree	Neutral	Neutral	Neutral	Kinda agree	Kinda agree	Neutral	Kinda agree	Kinda agree	3.67	4.67	4.67	4.33	2.75
Male	First year of university	18	no	49	1.68	17.4	Elementary school and below	I can't tell	Some matches	I can't tell	I can't tell	I can't tell	I can't tell	I can't tell	I can't tell	Strongly disagree	Kinda agree	Disagree	Disagree	Partially disagree	Partially disagree	Disagree	Partially disagree	Partially disagree	Disagree	Partially disagree	Partially disagree	Kinda agree	Partially disagree	Partially disagree	Partially disagree	Disagree	Partially disagree	2.67	3.11	2.67	2.89	3.13
Female	First year of university	18	yes	44	1.57	17.9	Junior High School	Some matches	Some matches	Some matches	Some matches	Some matches	Some matches	Some matches	Some matches	Partially disagree	Neutral	Partially disagree	Agree	Neutral	Neutral	Kinda agree	Kinda agree	Agree	Kinda agree	Kinda agree	Neutral	Kinda agree	Neutral	Neutral	Neutral	Kinda agree	Agree	4	4.78	5	4.56	4
Male	First year of university	20	yes	60	1.66	21.8	Junior High School	Some matches	Some matches	Some matches	Some matches	Some matches	Some matches	Some matches	Some matches	Kinda agree	Partially disagree	Neutral	Strongly disagree	Agree	Kinda agree	Neutral	Neutral	Agree	Agree	Agree	Neutral	Neutral	Partially disagree	Neutral	Agree	Agree	Agree	4	4.56	6	4.61	4
Female	First year of university	18	no	60	1.63	22.6	High school	Perfect match	Some matches	Perfect match	Some matches	Perfect match	Perfect match	Some matches	Some matches	Agree	Strongly agree	Neutral	Partially disagree	Neutral	Kinda agree	Strongly agree	Agree	Neutral	Kinda agree	Agree	Agree	Kinda agree	Strongly agree	Agree	Agree	Agree	Neutral	4.83	5.89	5.33	5.44	4.5
Male	Second year of university	21	yes	55.7	1.62	21.2	Elementary school and below	Some matches	I can't tell	I can't tell	Some matches	I can't tell	Some matches	Some matches	I can't tell	Neutral	Strongly agree	Partially disagree	Neutral	Agree	Neutral	Neutral	Agree	Neutral	Neutral	Neutral	Neutral	Kinda agree	Agree	Agree	Neutral	Neutral	Kinda agree	4.67	4.89	4.33	4.72	3.5
Male	First year of university	18	yes	47	1.74	15.5	Junior High School	I can't tell	Some matches	Some matches	Some matches	Some matches	Some matches	Some matches	Some matches	Partially disagree	Disagree	Neutral	Disagree	Agree	Partially disagree	Kinda agree	Kinda agree	Strongly agree	Strongly agree	Agree	Strongly agree	Strongly agree	Partially disagree	Strongly agree	Disagree	Kinda agree	Kinda agree	3.33	6	4	4.78	3.88
Male	First year of university	18	no	53	1.63	19.9	Junior High School	I can't tell	I can't tell	I can't tell	I can't tell	I can't tell	I can't tell	I can't tell	I can't tell	Neutral	Neutral	Partially disagree	Neutral	Neutral	Partially disagree	Neutral	Neutral	Neutral	Neutral	Neutral	Neutral	Neutral	Neutral	Partially disagree	Neutral	Neutral	Neutral	3.67	3.89	4	3.83	3
Female	First year of university	19	no	50	1.63	18.8	Junior High School	I can't tell	I can't tell	Some matches	Some matches	Some matches	Some matches	I can't tell	I can't tell	Kinda agree	Kinda agree	Neutral	Neutral	Neutral	Neutral	Agree	Kinda agree	Kinda agree	Agree	Agree	Neutral	Neutral	Kinda agree	Neutral	Kinda agree	Agree	Kinda agree	4.33	5	5.33	4.83	3.5
Female	First year of university	18	no	44	1.53	18.8	Elementary school and below	Perfect match	Perfect match	Perfect match	Perfect match	Perfect match	Perfect match	Perfect match	Perfect match	Strongly agree	Strongly agree	Partially disagree	Strongly disagree	Strongly agree	Strongly agree	Strongly agree	Strongly agree	Strongly agree	Strongly agree	Strongly agree	Strongly agree	Strongly agree	Strongly agree	Strongly agree	Strongly agree	Partially disagree	Strongly agree	5.33	7	5.67	6.22	5
Male	First year of university	18	no	65	1.7	22.5	Elementary school and below	I can't tell	I can't tell	I can't tell	I can't tell	I can't tell	I can't tell	I can't tell	I can't tell	Neutral	Neutral	Neutral	Neutral	Neutral	Neutral	Neutral	Neutral	Neutral	Neutral	Neutral	Neutral	Neutral	Neutral	Neutral	Neutral	Neutral	Neutral	4	4	4	4	3
Male	First year of university	17	no	53	1.63	19.9	Elementary school and below	Perfect match	Perfect match	Perfect match	Perfect match	Perfect match	Perfect match	Perfect match	Perfect match	Strongly agree	Strongly agree	Neutral	Strongly agree	Strongly agree	Strongly agree	Strongly agree	Strongly agree	Strongly agree	Strongly agree	Strongly agree	Strongly agree	Strongly agree	Strongly agree	Strongly agree	Strongly agree	Strongly agree	Strongly agree	6.5	7	7	6.83	5
Female	Second year of university	20	yes	46	1.6	18	Elementary school and below	I can't tell	I can't tell	Some matches	Some matches	Some matches	Some matches	Some matches	Some matches	Disagree	Neutral	Partially disagree	Partially disagree	Partially disagree	Disagree	Partially disagree	Neutral	Neutral	Agree	Strongly agree	Kinda agree	Disagree	Neutral	Neutral	Neutral	Partially disagree	Kinda agree	2.83	4.33	4	3.78	3.75
Female	Second year of university	18	no	53	1.6	20.7	Junior college/ above	Perfect match	Perfect match	Perfect match	Perfect match	Perfect match	Perfect match	Perfect match	Perfect match	Strongly disagree	Strongly disagree	Strongly disagree	Strongly disagree	Strongly disagree	Strongly disagree	Kinda agree	Strongly agree	Strongly agree	Strongly agree	Strongly agree	Strongly agree	Kinda agree	Kinda agree	Kinda agree	Strongly agree	Strongly agree	Strongly agree	1	6.11	7	4.56	5
Female	First year of university	19	yes	43	1.55	17.9	Junior High School	Some matches	I can't tell	Some matches	Some matches	Some matches	Some matches	Some matches	Some matches	Neutral	Neutral	Partially disagree	Kinda agree	Neutral	Neutral	Kinda agree	Agree	Agree	Kinda agree	Agree	Kinda agree	Kinda agree	Agree	Neutral	Neutral	Kinda agree	Neutral	4	5.33	4.33	4.72	3.88
Male	First year of university	19	no	68	1.74	22.5	Elementary school and below	I can't tell	Some matches	Perfect match	Perfect match	Some matches	Some matches	Some matches	Some matches	Kinda agree	Agree	Strongly agree	Strongly agree	Partially disagree	Strongly agree	Strongly agree	Strongly agree	Strongly agree	Strongly agree	Strongly agree	Strongly agree	Strongly agree	Kinda agree	Strongly agree	Strongly agree	Strongly agree	Strongly agree	5.83	6.78	7	6.5	4.13
Female	First year of university	18	yes	48	1.58	19.2	Elementary school and below	Some matches	Some discrepancies	Some discrepancies	I can't tell	I can't tell	Some matches	I can't tell	I can't tell	Neutral	Neutral	Neutral	Neutral	Agree	Agree	Neutral	Neutral	Neutral	Neutral	Kinda agree	Neutral	Neutral	Partially disagree	Neutral	Neutral	Neutral	Neutral	4.67	4	4	4.22	3
Female	First year of university	18	no	58	1.6	22.7	Elementary school and below	Some matches	Some matches	Some matches	Some matches	Some matches	Some matches	Some matches	Some matches	Kinda agree	Neutral	Partially disagree	Neutral	Neutral	Disagree	Strongly agree	Partially disagree	Strongly agree	Strongly agree	Strongly agree	Strongly agree	Kinda agree	Strongly agree	Strongly agree	Partially disagree	Kinda agree	Strongly agree	3.67	6.33	5	5.22	4
Male	First year of university	18	yes	65	1.65	23.9	Junior High School	Perfect match	Perfect match	Perfect match	Perfect match	Perfect match	Some matches	Some matches	I can't tell	Strongly agree	Strongly disagree	Strongly disagree	Strongly disagree	Strongly disagree	Strongly agree	Strongly agree	Strongly agree	Strongly agree	Strongly agree	Strongly agree	Strongly agree	Strongly disagree	Strongly agree	Kinda agree	Strongly agree	Strongly agree	Agree	3	6.11	6.67	5.17	4.5
Female	Second year of university	22	yes	43	1.52	18.6	Elementary school and below	I can't tell	I can't tell	I can't tell	Some discrepancies	I can't tell	I can't tell	I can't tell	Some discrepancies	Neutral	Partially disagree	Neutral	Kinda agree	Neutral	Neutral	Neutral	Agree	Agree	Neutral	Strongly agree	Kinda agree	Kinda agree	Strongly agree	Neutral	Neutral	Neutral	Neutral	4	5.33	4	4.67	2.75
Female	First year of university	18	yes	46	1.63	17.3	High school	Some matches	Some matches	Some matches	I can't tell	Some matches	Some matches	I can't tell	Perfect match	Partially disagree	Partially disagree	Strongly disagree	Kinda agree	Kinda agree	Agree	Kinda agree	Agree	Strongly agree	Strongly agree	Strongly agree	Strongly agree	Kinda agree	Strongly agree	Agree	Strongly disagree	Neutral	Strongly disagree	3.83	6.44	2	4.83	3.88
Female	First year of university	20	no	47	1.61	18.13	Elementary school and below	I can't tell	I can't tell	I can't tell	Some matches	Some matches	Some matches	Some matches	Some matches	Kinda agree	Kinda agree	Strongly disagree	Neutral	Strongly agree	Agree	Strongly agree	Agree	Agree	Kinda agree	Strongly agree	Strongly agree	Neutral	Neutral	Strongly agree	Neutral	Disagree	Agree	4.67	5.89	4	5.17	3.63
Female	First year of university	18	no	55	1.66	19.96	Elementary school and below	I can't tell	Some matches	I can't tell	I can't tell	I can't tell	Some matches	I can't tell	I can't tell	Neutral	Neutral	Disagree	Kinda agree	Disagree	Partially disagree	Neutral	Kinda agree	Agree	Agree	Kinda agree	Agree	Kinda agree	Agree	Neutral	Partially disagree	Neutral	Agree	3.33	5.33	4.33	4.5	3.25
Female	First year of university	18	yes	51.5	1.61	19.87	High school	Some matches	Some matches	Some matches	Some matches	Some matches	I can't tell	Some matches	I can't tell	Kinda agree	Neutral	Disagree	Disagree	Agree	Strongly agree	Strongly agree	Strongly agree	Strongly agree	Kinda agree	Strongly agree	Kinda agree	Kinda agree	Strongly agree	Kinda agree	Strongly agree	Strongly agree	Strongly agree	4.33	6.11	7	5.67	3.75
Female	First year of university	21	no	46	1.55	19.15	Elementary school and below	Some matches	Some matches	Some matches	I can't tell	Some matches	Some matches	Some matches	I can't tell	Neutral	Neutral	Neutral	Partially disagree	Partially disagree	Neutral	Neutral	Neutral	Agree	Kinda agree	Kinda agree	Kinda agree	Kinda agree	Kinda agree	Kinda agree	Neutral	Kinda agree	Kinda agree	3.67	4.89	4.67	4.44	3.75
Female	Second year of university	19	yes	57	1.6	22.27	Elementary school and below	I can't tell	I can't tell	I can't tell	I can't tell	Some matches	Some matches	Some matches	Some matches	Strongly agree	Partially disagree	Kinda agree	Neutral	Kinda agree	Neutral	Kinda agree	Neutral	Neutral	Neutral	Neutral	Neutral	Neutral	Neutral	Neutral	Kinda agree	Strongly agree	Strongly agree	4.67	4.11	6.33	4.67	3.5
Female	First year of university	19	no	48	1.55	19.98	Elementary school and below	Some matches	Some matches	Some matches	Some matches	Some matches	Some matches	Some matches	Some matches	Kinda agree	Neutral	Neutral	Partially disagree	Neutral	Kinda agree	Agree	Kinda agree	Strongly agree	Kinda agree	Agree	Kinda agree	Kinda agree	Neutral	Kinda agree	Kinda agree	Kinda agree	Neutral	4.17	5.33	4.67	4.83	4
Female	First year of university	18	yes	50	1.6	19.53	High school	Some matches	I can't tell	Some matches	Some matches	Some matches	I can't tell	I can't tell	Some matches	Neutral	Neutral	Neutral	Neutral	Neutral	Neutral	Neutral	Neutral	Neutral	Neutral	Neutral	Neutral	Neutral	Neutral	Neutral	Neutral	Neutral	Neutral	4	4	4	4	3.63
Female	First year of university	18	yes	53	1.59	20.96	Elementary school and below	I can't tell	Some discrepancies	Very inconsistent	Very inconsistent	Some matches	I can't tell	Some discrepancies	Some discrepancies	Neutral	Agree	Disagree	Strongly disagree	Disagree	Strongly disagree	Kinda agree	Disagree	Neutral	Agree	Strongly agree	Agree	Kinda agree	Partially disagree	Partially disagree	Partially disagree	Disagree	Disagree	2.67	4.56	2.33	3.56	2.25
Female	First year of university	18	no	48	1.5	21.33	Junior High School	Perfect match	Perfect match	Perfect match	Perfect match	Perfect match	Perfect match	Perfect match	Perfect match	Strongly agree	Strongly agree	Strongly agree	Strongly agree	Strongly agree	Strongly agree	Strongly agree	Strongly agree	Strongly agree	Strongly agree	Strongly agree	Strongly agree	Strongly agree	Strongly agree	Strongly agree	Strongly agree	Strongly agree	Strongly agree	7	7	7	7	5
Female	First year of university	19	no	41	1.63	15.43	High school	Some matches	Some matches	I can't tell	I can't tell	I can't tell	Perfect match	Some matches	Some matches	Partially disagree	Neutral	Partially disagree	Neutral	Kinda agree	Partially disagree	Partially disagree	Neutral	Agree	Kinda agree	Kinda agree	Kinda agree	Neutral	Neutral	Neutral	Kinda agree	Neutral	Kinda agree	3.67	4.44	4.67	4.22	3.75
Female	First year of university	18	no	52	1.6	20.31	Junior High School	I can't tell	Some matches	Some matches	Some matches	Some matches	Some matches	Some matches	Some matches	Disagree	Partially disagree	Partially disagree	Partially disagree	Partially disagree	Neutral	Partially disagree	Partially disagree	Kinda agree	Neutral	Neutral	Neutral	Neutral	Neutral	Neutral	Partially disagree	Neutral	Partially disagree	3	3.89	3.33	3.5	3.88
Female	First year of university	18	no	70	1.68	24.8	High school	Some matches	Some matches	Some matches	Some matches	Some matches	Some matches	Some matches	Some matches	Agree	Agree	Agree	Agree	Agree	Agree	Agree	Agree	Agree	Agree	Agree	Agree	Kinda agree	Agree	Agree	Agree	Agree	Agree	6	6	6	6	4
Male	Second year of university	19	no	48	1.56	19.72	Junior High School	I can't tell	I can't tell	I can't tell	I can't tell	Some discrepancies	Some discrepancies	I can't tell	I can't tell	Neutral	Strongly agree	Strongly agree	Strongly disagree	Kinda agree	Neutral	Strongly agree	Strongly agree	Strongly agree	Strongly agree	Strongly agree	Strongly agree	Strongly agree	Kinda agree	Neutral	Strongly agree	Strongly agree	Strongly agree	4.67	6.44	7	5.94	2.75
Female	First year of university	18	yes	45	1.63	16.94	Junior High School	Some matches	Some matches	Perfect match	Some matches	Some matches	Some matches	Some matches	Some matches	Neutral	Neutral	Partially disagree	Partially disagree	Partially disagree	Neutral	Kinda agree	Kinda agree	Neutral	Kinda agree	Kinda agree	Kinda agree	Kinda agree	Kinda agree	Kinda agree	Neutral	Neutral	Neutral	3.5	4.89	4	4.28	4.13
Male	First year of university	19	no	57	1.75	18.61	Junior High School	Some matches	Some matches	Perfect match	Some matches	Some matches	Some matches	Perfect match	Some matches	Kinda agree	Strongly agree	Neutral	Neutral	Strongly agree	Neutral	Agree	Agree	Neutral	Neutral	Kinda agree	Neutral	Kinda agree	Strongly agree	Agree	Agree	Neutral	Neutral	5.17	5.33	4.67	5.17	4.25
Female	First year of university	20	yes	45	1.68	15.94	Junior High School	I can't tell	Some matches	I can't tell	Some matches	Some matches	I can't tell	Some matches	Some discrepancies	Agree	Partially disagree	Neutral	Strongly disagree	Agree	Agree	Agree	Agree	Strongly agree	Strongly agree	Strongly agree	Strongly agree	Kinda agree	Strongly agree	Strongly agree	Agree	Strongly agree	Strongly agree	4.33	6.67	6.67	5.89	3.38
Female	First year of university	19	yes	48	1.59	18.99	Elementary school and below	Some matches	Some matches	Some matches	Some matches	Some matches	I can't tell	I can't tell	I can't tell	Agree	Kinda agree	Partially disagree	Kinda agree	Neutral	Kinda agree	Kinda agree	Agree	Agree	Kinda agree	Kinda agree	Kinda agree	Kinda agree	Agree	Strongly agree	Strongly agree	Agree	Agree	4.67	5.67	6.33	5.44	3.63
Male	First year of university	18	no	51	1.63	19.2	Junior High School	I can't tell	I can't tell	I can't tell	I can't tell	Some matches	I can't tell	I can't tell	I can't tell	Kinda agree	Neutral	Neutral	Neutral	Neutral	Neutral	Neutral	Neutral	Neutral	Neutral	Neutral	Neutral	Neutral	Neutral	Neutral	Neutral	Neutral	Neutral	4.17	4	4	4.06	3.13
Male	Second year of university	18	yes	51	1.65	18.73	Elementary school and below	Some matches	Some matches	Some matches	Some matches	I can't tell	Some matches	I can't tell	Some matches	Kinda agree	Kinda agree	Disagree	Neutral	Neutral	Partially disagree	Partially disagree	Kinda agree	Partially disagree	Kinda agree	Neutral	Neutral	Kinda agree	Neutral	Kinda agree	Partially disagree	Kinda agree	Neutral	3.83	4.22	4	4.06	3.75
Male	First year of university	20	yes	50	1.65	18.37	High school	Some matches	Some matches	Some matches	Some matches	Some matches	I can't tell	I can't tell	I can't tell	Neutral	Partially disagree	Neutral	Partially disagree	Kinda agree	Agree	Neutral	Agree	Agree	Neutral	Kinda agree	Kinda agree	Kinda agree	Agree	Partially disagree	Neutral	Agree	Strongly agree	4.17	5	5.67	4.83	3.63
Female	First year of university	19	yes	47	1.6	18.36	Elementary school and below	Some matches	Some matches	Some matches	Some matches	Some matches	I can't tell	I can't tell	Some discrepancies	Partially disagree	Partially disagree	Agree	Partially disagree	Partially disagree	Disagree	Neutral	Agree	Kinda agree	Agree	Strongly agree	Neutral	Kinda agree	Kinda agree	Neutral	Partially disagree	Partially disagree	Neutral	3.33	5.11	3.33	4.22	3.5
Male	First year of university	18	no	66	1.77	21.07	High school	Some matches	I can't tell	I can't tell	Some matches	I can't tell	Some matches	Some matches	I can't tell	Partially disagree	Kinda agree	Agree	Neutral	Agree	Neutral	Strongly agree	Kinda agree	Kinda agree	Neutral	Agree	Kinda agree	Kinda agree	Strongly agree	Kinda agree	Neutral	Kinda agree	Agree	4.67	5.56	5	5.17	3.5
Female	First year of university	18	yes	60	1.63	22.58	No idea	Some matches	Some matches	Some matches	I can't tell	Some matches	I can't tell	Perfect match	I can't tell	Neutral	Neutral	Neutral	Disagree	Partially disagree	Neutral	Strongly agree	Neutral	Strongly agree	Agree	Strongly agree	Strongly agree	Strongly agree	Partially disagree	Partially disagree	Strongly agree	Agree	Strongly agree	3.5	5.67	6.67	5.11	3.75
Female	First year of university	18	no	47	1.58	18.83	Junior High School	Some matches	Some matches	Some matches	Some matches	Some matches	Some matches	Some matches	Some matches	Kinda agree	Kinda agree	Kinda agree	Disagree	Neutral	Strongly disagree	Strongly agree	Neutral	Neutral	Neutral	Neutral	Neutral	Neutral	Kinda agree	Kinda agree	Neutral	Neutral	Neutral	3.67	4.56	4	4.17	4
Male	First year of university	18	no	85	1.7	29.41	Elementary school and below	Perfect match	Perfect match	Perfect match	Perfect match	Perfect match	Perfect match	Perfect match	Perfect match	Strongly agree	Strongly agree	Strongly agree	Strongly agree	Strongly agree	Strongly agree	Strongly agree	Strongly agree	Strongly agree	Strongly agree	Strongly agree	Strongly agree	Strongly agree	Strongly agree	Strongly agree	Strongly agree	Strongly agree	Strongly agree	7	7	7	7	5
Male	First year of university	18	no	58	1.74	19.16	Junior High School	I can't tell	I can't tell	I can't tell	I can't tell	I can't tell	I can't tell	I can't tell	I can't tell	Kinda agree	Neutral	Neutral	Kinda agree	Kinda agree	Neutral	Kinda agree	Neutral	Kinda agree	Kinda agree	Kinda agree	Kinda agree	Kinda agree	Kinda agree	Kinda agree	Kinda agree	Kinda agree	Kinda agree	4.5	4.89	5	4.78	3
Male	First year of university	19	yes	62	1.68	21.97	Junior High School	Some matches	Some matches	Some matches	Some matches	Some matches	Some matches	Some matches	Some matches	Kinda agree	Neutral	Partially disagree	Neutral	Kinda agree	Neutral	Partially disagree	Kinda agree	Partially disagree	Neutral	Neutral	Neutral	Partially disagree	Agree	Kinda agree	Partially disagree	Neutral	Neutral	4.17	4.11	3.67	4.06	4
Female	First year of university	18	yes	45	1.56	18.49	Junior High School	I can't tell	Some matches	Some matches	Some matches	Some matches	Some matches	Perfect match	Some matches	Agree	Kinda agree	Neutral	Neutral	Partially disagree	Neutral	Neutral	Kinda agree	Kinda agree	Kinda agree	Neutral	Kinda agree	Kinda agree	Kinda agree	Kinda agree	Kinda agree	Kinda agree	Kinda agree	4.33	4.78	5	4.67	4
Female	First year of university	19	yes	50	1.5	22.22	Junior High School	Some matches	I can't tell	Some matches	Some matches	Some matches	Some matches	Some matches	Some matches	Agree	Neutral	Neutral	Kinda agree	Agree	Disagree	Agree	Strongly agree	Agree	Kinda agree	Agree	Agree	Kinda agree	Kinda agree	Neutral	Kinda agree	Kinda agree	Agree	4.5	5.56	5.33	5.17	3.88
Female	First year of university	19	no	48	1.58	19.23	Junior High School	Perfect match	Some matches	Perfect match	Some matches	I can't tell	Some discrepancies	Some discrepancies	Some discrepancies	Disagree	Disagree	Disagree	Neutral	Partially disagree	Agree	Neutral	Neutral	Agree	Agree	Strongly agree	Agree	Kinda agree	Partially disagree	Kinda agree	Disagree	Partially disagree	Kinda agree	3.17	5.22	3.33	4.22	3.38
Female	First year of university	18	no	52	1.6	20.31	Junior High School	Some matches	Some matches	I can't tell	Some matches	Some matches	Some matches	Some matches	I can't tell	Neutral	Strongly agree	Neutral	Neutral	Kinda agree	Kinda agree	Agree	Strongly agree	Strongly agree	Neutral	Kinda agree	Strongly agree	Kinda agree	Neutral	Kinda agree	Agree	Strongly agree	Strongly agree	4.83	5.67	6.67	5.56	3.75
Male	First year of university	19	yes	53	1.77	16.92	Junior High School	Some matches	I can't tell	Some matches	Some discrepancies	I can't tell	Some matches	Some matches	Some matches	Strongly agree	Agree	Agree	Neutral	Agree	Strongly agree	Agree	Strongly agree	Kinda agree	Agree	Neutral	Agree	Strongly agree	Agree	Kinda agree	Kinda agree	Kinda agree	Agree	6	5.78	5.33	5.78	3.5
Male	First year of university	20	yes	60	1.75	19.59	Elementary school and below	I can't tell	Some discrepancies	Perfect match	Perfect match	Perfect match	Perfect match	I can't tell	Very inconsistent	Strongly agree	Agree	Kinda agree	Strongly agree	Strongly agree	Kinda agree	Strongly agree	Strongly agree	Strongly agree	Strongly disagree	Kinda agree	Strongly agree	Strongly agree	Partially disagree	Strongly agree	Strongly agree	Strongly agree	Strongly agree	6.17	5.67	7	6.06	3.63
Female	First year of university	19	yes	51	1.53	21.79	Elementary school and below	I can't tell	I can't tell	I can't tell	I can't tell	I can't tell	I can't tell	I can't tell	I can't tell	Neutral	Neutral	Strongly disagree	Kinda agree	Strongly disagree	Strongly agree	Strongly agree	Neutral	Strongly agree	Strongly agree	Strongly agree	Strongly agree	Strongly agree	Partially disagree	Strongly agree	Strongly agree	Kinda agree	Strongly agree	3.67	6.22	6.33	5.39	3
Female	First year of university	20	no	57	1.62	21.72	Elementary school and below	Some matches	I can't tell	I can't tell	Perfect match	Perfect match	I can't tell	Some discrepancies	I can't tell	Neutral	Partially disagree	Agree	Disagree	Disagree	Agree	Strongly agree	Strongly disagree	Strongly agree	Kinda agree	Strongly agree	Strongly agree	Strongly agree	Strongly agree	Neutral	Agree	Kinda agree	Strongly agree	3.83	5.78	6	5.17	3.5
Female	First year of university	19	yes	50.3	1.58	20.15	Elementary school and below	Some matches	I can't tell	I can't tell	I can't tell	Some matches	I can't tell	Some matches	Some discrepancies	Partially disagree	Neutral	Neutral	Agree	Agree	Strongly agree	Strongly agree	Agree	Strongly agree	Strongly agree	Strongly agree	Agree	Kinda agree	Kinda agree	Agree	Strongly agree	Strongly agree	Strongly agree	5	6.22	7	5.94	3.25
Female	First year of university	19	yes	46	1.6	17.97	Junior college/ above	Some matches	Some matches	Some matches	Perfect match	Perfect match	Some matches	Perfect match	I can't tell	Strongly agree	Partially disagree	Disagree	Partially disagree	Partially disagree	Kinda agree	Strongly agree	Neutral	Strongly agree	Strongly agree	Strongly agree	Strongly agree	Strongly agree	Neutral	Kinda agree	Agree	Partially disagree	Kinda agree	3.83	6.11	4.67	5.11	4.25
Female	First year of university	20	no	55	1.5	24.44	Elementary school and below	Some matches	I can't tell	Some matches	I can't tell	Some matches	Some matches	Some matches	Some matches	Neutral	Neutral	Neutral	Partially disagree	Kinda agree	Kinda agree	Neutral	Neutral	Agree	Neutral	Kinda agree	Agree	Kinda agree	Kinda agree	Kinda agree	Strongly agree	Partially disagree	Neutral	4.17	4.89	4.67	4.61	3.75
Male	First year of university	19	yes	80	1.8	24.69	Junior college/ above	I can't tell	I can't tell	I can't tell	I can't tell	I can't tell	I can't tell	I can't tell	I can't tell	Neutral	Neutral	Neutral	Neutral	Neutral	Neutral	Neutral	Neutral	Neutral	Neutral	Neutral	Neutral	Neutral	Neutral	Neutral	Neutral	Neutral	Neutral	4	4	4	4	3
Female	First year of university	19	yes	60	1.55	24.97	Junior High School	I can't tell	I can't tell	I can't tell	I can't tell	I can't tell	I can't tell	I can't tell	I can't tell	Kinda agree	Neutral	Partially disagree	Neutral	Kinda agree	Strongly agree	Kinda agree	Neutral	Kinda agree	Partially disagree	Neutral	Neutral	Kinda agree	Kinda agree	Neutral	Neutral	Neutral	Partially disagree	4.67	4.44	3.67	4.39	3
Female	First year of university	18	no	62	1.72	20.96	Elementary school and below	Some matches	Some matches	Perfect match	Some matches	Some matches	I can't tell	Some matches	I can't tell	Neutral	Kinda agree	Neutral	Neutral	Kinda agree	Neutral	Neutral	Agree	Agree	Agree	Kinda agree	Strongly agree	Kinda agree	Agree	Kinda agree	Disagree	Partially disagree	Neutral	4.33	5.56	3	4.72	3.88
Female	First year of university	17	no	75	1.56	30.82	No idea	I can't tell	I can't tell	I can't tell	Some matches	Some matches	Some discrepancies	Some matches	I can't tell	Strongly agree	Neutral	Partially disagree	Strongly disagree	Kinda agree	Disagree	Strongly agree	Disagree	Neutral	Disagree	Strongly agree	Agree	Kinda agree	Strongly agree	Kinda agree	Strongly disagree	Strongly disagree	Partially disagree	3.67	5	1.67	4	3.25
Female	First year of university	18	yes	46	1.55	19.15	Elementary school and below	I can't tell	I can't tell	Perfect match	Perfect match	Very inconsistent	Very inconsistent	Perfect match	I can't tell	Neutral	Neutral	Strongly disagree	Neutral	Kinda agree	Neutral	Kinda agree	Neutral	Strongly agree	Strongly agree	Neutral	Neutral	Neutral	Neutral	Kinda agree	Disagree	Strongly agree	Disagree	3.67	4.89	3.67	4.28	3.25
Male	First year of university	19	no	62	1.75	20.24	Elementary school and below	Some matches	Some matches	I can't tell	I can't tell	I can't tell	I can't tell	Some matches	I can't tell	Partially disagree	Neutral	Neutral	Partially disagree	Kinda agree	Neutral	Neutral	Neutral	Kinda agree	Kinda agree	Kinda agree	Kinda agree	Kinda agree	Neutral	Neutral	Neutral	Neutral	Partially disagree	3.83	4.56	3.67	4.17	3.38
Male	First year of university	19	no	69	1.7	23.88	Elementary school and below	Some matches	Some matches	Some matches	Some matches	Some matches	Some matches	Some matches	I can't tell	Kinda agree	Partially disagree	Agree	Kinda agree	Neutral	Kinda agree	Kinda agree	Kinda agree	Kinda agree	Kinda agree	Kinda agree	Kinda agree	Kinda agree	Partially disagree	Kinda agree	Kinda agree	Kinda agree	Agree	4.67	4.78	5.33	4.83	3.88
Female	First year of university	19	yes	52	1.5	23.11	Elementary school and below	Some matches	Some matches	Some matches	Some matches	Some matches	Some matches	Some matches	Some matches	Kinda agree	Kinda agree	Neutral	Neutral	Kinda agree	Neutral	Kinda agree	Kinda agree	Kinda agree	Kinda agree	Kinda agree	Kinda agree	Neutral	Kinda agree	Kinda agree	Kinda agree	Kinda agree	Kinda agree	4.5	4.89	5	4.78	4
Female	First year of university	18	yes	50	1.61	19.29	Junior High School	Some matches	Some matches	Some matches	Some matches	Some matches	Some matches	Some matches	Some matches	Neutral	Neutral	Neutral	Neutral	Agree	Neutral	Neutral	Kinda agree	Kinda agree	Kinda agree	Neutral	Neutral	Kinda agree	Neutral	Neutral	Neutral	Neutral	Kinda agree	4.33	4.44	4.33	4.39	4
Female	First year of university	18	no	45	1.54	18.97	Junior High School	I can't tell	I can't tell	I can't tell	I can't tell	I can't tell	I can't tell	I can't tell	I can't tell	Kinda agree	Kinda agree	Kinda agree	Kinda agree	Kinda agree	Kinda agree	Kinda agree	Kinda agree	Kinda agree	Kinda agree	Kinda agree	Kinda agree	Kinda agree	Kinda agree	Kinda agree	Kinda agree	Kinda agree	Kinda agree	5	5	5	5	3
Female	First year of university	18	no	54	1.7	18.69	Elementary school and below	Some matches	I can't tell	Some matches	I can't tell	I can't tell	I can't tell	I can't tell	I can't tell	Agree	Neutral	Partially disagree	Partially disagree	Partially disagree	Disagree	Agree	Agree	Strongly agree	Neutral	Strongly agree	Agree	Kinda agree	Agree	Kinda agree	Neutral	Partially disagree	Agree	3.5	5.89	4.33	4.83	3.25
Male	Second year of university	19	yes	52	1.73	17.37	No idea	I can't tell	I can't tell	I can't tell	I can't tell	I can't tell	I can't tell	I can't tell	I can't tell	Neutral	Neutral	Neutral	Neutral	Neutral	Neutral	Neutral	Neutral	Neutral	Neutral	Neutral	Neutral	Neutral	Neutral	Neutral	Neutral	Neutral	Kinda agree	4	4	4.33	4.06	3
Female	First year of university	19	yes	48	1.56	19.72	No idea	Some matches	Very inconsistent	I can't tell	Some discrepancies	I can't tell	Some matches	I can't tell	I can't tell	Neutral	Partially disagree	Neutral	Strongly disagree	Kinda agree	Kinda agree	Kinda agree	Neutral	Strongly agree	Kinda agree	Strongly agree	Neutral	Neutral	Neutral	Agree	Kinda agree	Neutral	Strongly agree	3.67	5.11	5.33	4.67	2.88
Male	First year of university	19	no	67	1.81	20.45	Junior High School	Some matches	Some matches	Some matches	Some matches	Some matches	Some matches	Some matches	Some matches	Partially disagree	Neutral	Neutral	Neutral	Neutral	Neutral	Neutral	Neutral	Neutral	Neutral	Neutral	Neutral	Neutral	Neutral	Neutral	Neutral	Neutral	Neutral	3.83	4	4	3.94	4
Male	First year of university	18	yes	85	1.7	29.41	Junior High School	Some matches	I can't tell	Some matches	Some matches	Some matches	Some matches	Some matches	Some matches	Strongly agree	Agree	Kinda agree	Neutral	Disagree	Neutral	Kinda agree	Neutral	Kinda agree	Partially disagree	Kinda agree	Neutral	Kinda agree	Partially disagree	Kinda agree	Neutral	Partially disagree	Agree	4.67	4.33	4.33	4.44	3.88
Female	First year of university	18	yes	43	1.55	17.9	Junior High School	Some matches	Some matches	I can't tell	I can't tell	Some matches	Some matches	I can't tell	Perfect match	Neutral	Neutral	Agree	Kinda agree	Kinda agree	Strongly agree	Kinda agree	Neutral	Strongly agree	Strongly agree	Strongly agree	Partially disagree	Disagree	Strongly agree	Kinda agree	Neutral	Neutral	Kinda agree	5.17	5.22	4.33	5.06	3.75
Female	First year of university	19	yes	55	1.65	20.2	Elementary school and below	Some matches	Some matches	Some matches	Some matches	Some matches	Some matches	Some matches	Some matches	Kinda agree	Partially disagree	Neutral	Partially disagree	Kinda agree	Neutral	Neutral	Kinda agree	Agree	Neutral	Agree	Kinda agree	Neutral	Agree	Kinda agree	Agree	Agree	Kinda agree	4	5	5.67	4.78	4
Female	First year of university	18	no	54	1.62	20.58	Elementary school and below	I can't tell	I can't tell	Some matches	I can't tell	Some matches	Some matches	Some matches	Some discrepancies	Kinda agree	Kinda agree	Neutral	Partially disagree	Neutral	Agree	Agree	Neutral	Neutral	Neutral	Neutral	Neutral	Kinda agree	Kinda agree	Neutral	Kinda agree	Agree	Kinda agree	4.5	4.44	5.33	4.61	3.38
Female	First year of university	18	yes	45	1.55	18.73	Elementary school and below	I can't tell	Some matches	Some matches	Some matches	Some matches	Some matches	Some matches	Some matches	Agree	Agree	Neutral	Neutral	Kinda agree	Agree	Agree	Kinda agree	Kinda agree	Kinda agree	Kinda agree	Kinda agree	Kinda agree	Kinda agree	Kinda agree	Strongly agree	Agree	Kinda agree	5.17	5.11	6	5.28	3.88
Male	First year of university	20	no	54	1.55	22.48	Elementary school and below	Some matches	Some matches	Some matches	Some matches	Some matches	Some matches	Some matches	Some matches	Strongly agree	Strongly agree	Agree	Strongly agree	Kinda agree	Kinda agree	Neutral	Kinda agree	Kinda agree	Kinda agree	Kinda agree	Kinda agree	Kinda agree	Kinda agree	Kinda agree	Kinda agree	Kinda agree	Kinda agree	6.17	4.89	5	5.33	4
Female	First year of university	19	yes	56	1.47	25.92	Junior High School	Perfect match	Perfect match	Perfect match	Perfect match	Perfect match	Perfect match	Perfect match	Some matches	Strongly agree	Strongly agree	Strongly agree	Strongly agree	Strongly agree	Strongly agree	Strongly agree	Strongly agree	Strongly agree	Agree	Strongly agree	Strongly agree	Strongly agree	Strongly agree	Strongly agree	Strongly agree	Strongly agree	Strongly agree	7	6.89	7	6.94	4.88
Male	First year of university	19	yes	58	1.75	18.94	Elementary school and below	Perfect match	Perfect match	Perfect match	Some matches	Some matches	Some matches	Perfect match	Some matches	Strongly agree	Neutral	Neutral	Strongly disagree	Neutral	Kinda agree	Kinda agree	Strongly agree	Strongly agree	Strongly agree	Strongly agree	Strongly agree	Kinda agree	Kinda agree	Strongly agree	Agree	Agree	Kinda agree	4.17	6.33	5.67	5.5	4.5
Female	First year of university	19	yes	59	1.56	24.24	Elementary school and below	Perfect match	Perfect match	Perfect match	Perfect match	Perfect match	Perfect match	Perfect match	Perfect match	Kinda agree	Agree	Partially disagree	Neutral	Neutral	Kinda agree	Neutral	Kinda agree	Strongly agree	Strongly agree	Strongly agree	Neutral	Kinda agree	Kinda agree	Agree	Kinda agree	Kinda agree	Kinda agree	4.5	5.56	5	5.11	5
Male	First year of university	18	no	60.05	1.73	20.06	Elementary school and below	Some matches	Some matches	Some matches	Some matches	Some matches	Some matches	Some matches	I can't tell	Agree	Disagree	Neutral	Agree	Agree	Partially disagree	Strongly agree	Neutral	Kinda agree	Neutral	Kinda agree	Kinda agree	Kinda agree	Agree	Agree	Agree	Agree	Strongly agree	4.5	5.22	6.33	5.17	3.88
Male	First year of university	17	no	63	1.68	22.32	Junior High School	I can't tell	I can't tell	I can't tell	I can't tell	I can't tell	I can't tell	I can't tell	I can't tell	Partially disagree	Kinda agree	Neutral	Agree	Neutral	Kinda agree	Agree	Neutral	Kinda agree	Neutral	Neutral	Kinda agree	Kinda agree	Partially disagree	Kinda agree	Neutral	Neutral	Neutral	4.5	4.56	4	4.44	3
Male	First year of university	20	yes	48.7	1.62	18.56	Elementary school and below	I can't tell	I can't tell	I can't tell	I can't tell	I can't tell	I can't tell	I can't tell	I can't tell	Kinda agree	Neutral	Neutral	Neutral	Neutral	Neutral	Neutral	Neutral	Neutral	Neutral	Neutral	Neutral	Neutral	Neutral	Neutral	Neutral	Neutral	Neutral	4.17	4	4	4.06	3
Female	First year of university	18	no	42	1.54	17.71	Junior High School	Perfect match	Perfect match	Perfect match	Some discrepancies	Some discrepancies	Perfect match	Some discrepancies	I can't tell	Strongly agree	Strongly agree	Partially disagree	Partially disagree	Disagree	Disagree	Strongly agree	Partially disagree	Strongly agree	Strongly agree	Kinda agree	Kinda agree	Kinda agree	Kinda agree	Disagree	Kinda agree	Kinda agree	Kinda agree	4	5.11	5	4.72	3.63
Female	First year of university	17	no	62	1.68	21.97	Junior college/ above	I can't tell	Some matches	Some matches	I can't tell	Some discrepancies	I can't tell	Some matches	I can't tell	Neutral	Neutral	Neutral	Neutral	Neutral	Neutral	Neutral	Kinda agree	Strongly agree	Agree	Kinda agree	Kinda agree	Kinda agree	Agree	Kinda agree	Neutral	Kinda agree	Kinda agree	4	5.33	4.67	4.78	3.25
Female	First year of university	19	yes	53	1.62	20.2	Elementary school and below	Some matches	Some discrepancies	I can't tell	I can't tell	Some matches	Some discrepancies	Some discrepancies	Some matches	Neutral	Kinda agree	Kinda agree	Neutral	Kinda agree	Kinda agree	Kinda agree	Kinda agree	Agree	Kinda agree	Kinda agree	Agree	Kinda agree	Strongly agree	Kinda agree	Disagree	Partially disagree	Neutral	4.67	5.44	3	4.78	3
Female	First year of university	18	no	46	1.58	18.43	High school	I can't tell	Some discrepancies	I can't tell	Perfect match	Perfect match	Some matches	I can't tell	I can't tell	Partially disagree	Agree	Neutral	Kinda agree	Kinda agree	Strongly agree	Agree	Strongly agree	Kinda agree	Kinda agree	Agree	Strongly agree	Strongly agree	Kinda agree	Kinda agree	Neutral	Partially disagree	Neutral	5	5.89	3.67	5.22	3.5
Female	First year of university	18	no	50	1.5	22.22	Junior High School	Some matches	Some matches	Some matches	Some matches	Some matches	I can't tell	I can't tell	I can't tell	Agree	Agree	Kinda agree	Strongly agree	Kinda agree	Kinda agree	Strongly agree	Strongly agree	Agree	Neutral	Neutral	Kinda agree	Kinda agree	Kinda agree	Agree	Agree	Agree	Agree	5.67	5.44	6	5.61	3.63
Male	First year of university	18	yes	70	1.75	22.86	High school	Some matches	Some matches	Some matches	Some matches	Some matches	Some matches	Some matches	Some matches	Kinda agree	Kinda agree	Kinda agree	Neutral	Kinda agree	Kinda agree	Strongly agree	Kinda agree	Kinda agree	Kinda agree	Kinda agree	Kinda agree	Kinda agree	Kinda agree	Kinda agree	Kinda agree	Kinda agree	Kinda agree	4.83	5.22	5	5.06	4
Male	First year of university	17	yes	55	1.73	18.38	Junior High School	I can't tell	I can't tell	I can't tell	I can't tell	I can't tell	I can't tell	I can't tell	I can't tell	Neutral	Neutral	Neutral	Neutral	Neutral	Neutral	Neutral	Neutral	Neutral	Neutral	Neutral	Neutral	Neutral	Neutral	Neutral	Neutral	Neutral	Neutral	4	4	4	4	3
Female	First year of university	19	no	67	1.56	27.53	Junior High School	Some matches	Some matches	Some matches	Some matches	Some matches	Some matches	Some matches	Some matches	Strongly disagree	Neutral	Partially disagree	Disagree	Agree	Kinda agree	Partially disagree	Agree	Agree	Neutral	Neutral	Kinda agree	Partially disagree	Partially disagree	Kinda agree	Neutral	Agree	Neutral	3.5	4.33	4.67	4.11	4
Female	First year of university	19	no	49	1.63	18.44	Elementary school and below	Some matches	Some matches	Some matches	Some matches	Some matches	Some matches	Some matches	Some matches	Neutral	Neutral	Neutral	Neutral	Neutral	Neutral	Neutral	Neutral	Neutral	Neutral	Neutral	Neutral	Neutral	Neutral	Neutral	Neutral	Neutral	Neutral	4	4	4	4	4
Male	First year of university	18	yes	67	1.73	22.39	Elementary school and below	Some matches	Some matches	I can't tell	Some matches	Some matches	I can't tell	Some matches	Some matches	Neutral	Neutral	Kinda agree	Kinda agree	Neutral	Neutral	Kinda agree	Partially disagree	Neutral	Neutral	Neutral	Neutral	Neutral	Partially disagree	Kinda agree	Kinda agree	Kinda agree	Neutral	4.33	4	4.67	4.22	3.75
Male	First year of university	21	no	60	1.66	21.77	Elementary school and below	Some matches	Some matches	Perfect match	Some matches	Some matches	Perfect match	Perfect match	Perfect match	Partially disagree	Neutral	Neutral	Neutral	Neutral	Kinda agree	Agree	Agree	Agree	Kinda agree	Strongly agree	Agree	Kinda agree	Agree	Agree	Kinda agree	Kinda agree	Kinda agree	4	6	5	5.17	4.5
Male	First year of university	18	no	58	1.78	18.31	Junior High School	Some matches	Some matches	Some matches	Some matches	Some matches	Some matches	Some matches	I can't tell	Neutral	Neutral	Kinda agree	Kinda agree	Strongly agree	Kinda agree	Strongly agree	Strongly agree	Strongly agree	Partially disagree	Neutral	Neutral	Kinda agree	Strongly agree	Agree	Strongly disagree	Strongly agree	Agree	5	5.56	4.67	5.22	3.88
Female	First year of university	19	no	55	1.55	22.89	Elementary school and below	Perfect match	Perfect match	Perfect match	Perfect match	Perfect match	Perfect match	Perfect match	Perfect match	Kinda agree	Kinda agree	Kinda agree	Kinda agree	Kinda agree	Kinda agree	Kinda agree	Kinda agree	Kinda agree	Kinda agree	Kinda agree	Kinda agree	Kinda agree	Kinda agree	Kinda agree	Kinda agree	Kinda agree	Kinda agree	5	5	5	5	5
Male	First year of university	18	no	55	1.72	18.59	Elementary school and below	Some matches	Some matches	Some matches	Perfect match	Some matches	Some matches	Some matches	Some matches	Neutral	Neutral	Neutral	Neutral	Disagree	Kinda agree	Kinda agree	Neutral	Kinda agree	Kinda agree	Neutral	Kinda agree	Kinda agree	Kinda agree	Kinda agree	Kinda agree	Kinda agree	Kinda agree	3.83	4.78	5	4.5	4.13
Female	First year of university	18	no	45	1.56	18.49	Junior college/ above	Some matches	Some matches	Some matches	Some matches	Perfect match	I can't tell	Some discrepancies	Some matches	Neutral	Partially disagree	Kinda agree	Neutral	Kinda agree	Partially disagree	Neutral	Strongly agree	Kinda agree	Disagree	Agree	Partially disagree	Strongly agree	Strongly agree	Strongly agree	Agree	Strongly agree	Strongly agree	4	5.33	6.67	5.11	3.75
Female	Fourth year of university	21	no	54	1.6	21.09	Junior college/ above	I can't tell	I can't tell	I can't tell	I can't tell	I can't tell	I can't tell	I can't tell	I can't tell	Neutral	Neutral	Neutral	Neutral	Neutral	Neutral	Neutral	Neutral	Neutral	Neutral	Neutral	Neutral	Neutral	Neutral	Neutral	Neutral	Neutral	Neutral	4	4	4	4	3
Female	First year of university	18	no	46	1.65	16.9	Junior High School	Some matches	I can't tell	Some matches	Some matches	I can't tell	Some matches	Some matches	Some matches	Kinda agree	Kinda agree	Kinda agree	Disagree	Strongly agree	Strongly agree	Strongly agree	Strongly agree	Strongly agree	Strongly agree	Kinda agree	Strongly agree	Strongly agree	Strongly agree	Strongly agree	Agree	Strongly agree	Strongly agree	5.17	6.78	6.67	6.22	3.75
Female	Second year of university	19	yes	46	1.58	18.43	Junior High School	Some discrepancies	Some discrepancies	Some discrepancies	Some discrepancies	Some discrepancies	Some discrepancies	Some discrepancies	Some discrepancies	Neutral	Neutral	Partially disagree	Neutral	Strongly disagree	Kinda agree	Neutral	Kinda agree	Kinda agree	Kinda agree	Neutral	Kinda agree	Kinda agree	Kinda agree	Kinda agree	Kinda agree	Kinda agree	Neutral	3.5	4.78	4.67	4.33	2
Female	Second year of university	18	no	50	1.63	18.82	Junior High School	I can't tell	I can't tell	I can't tell	I can't tell	I can't tell	I can't tell	I can't tell	I can't tell	Neutral	Neutral	Disagree	Neutral	Neutral	Neutral	Agree	Neutral	Neutral	Neutral	Neutral	Neutral	Kinda agree	Kinda agree	Neutral	Neutral	Neutral	Neutral	3.67	4.44	4	4.11	3
Male	First year of university	18	no	53	1.67	19	Elementary school and below	I can't tell	I can't tell	Some matches	Some matches	Some matches	Some matches	I can't tell	I can't tell	Neutral	Neutral	Partially disagree	Partially disagree	Partially disagree	Partially disagree	Neutral	Neutral	Kinda agree	Kinda agree	Partially disagree	Neutral	Neutral	Neutral	Partially disagree	Neutral	Neutral	Partially disagree	3.33	4	3.67	3.72	3.5
Male	First year of university	18	no	56.5	1.72	19.1	Junior High School	Some matches	Some matches	Some matches	I can't tell	Some matches	Some matches	I can't tell	I can't tell	Neutral	Partially disagree	Neutral	Disagree	Kinda agree	Neutral	Partially disagree	Kinda agree	Strongly agree	Kinda agree	Agree	Kinda agree	Kinda agree	Agree	Kinda agree	Neutral	Kinda agree	Agree	3.67	5.22	5	4.67	3.63
Male	First year of university	19	no	60	1.65	22.04	Elementary school and below	Perfect match	Perfect match	Perfect match	Perfect match	Perfect match	Perfect match	Perfect match	Perfect match	Partially disagree	Neutral	Partially disagree	Disagree	Neutral	Partially disagree	Neutral	Neutral	Strongly agree	Agree	Strongly agree	Kinda agree	Kinda agree	Agree	Kinda agree	Neutral	Strongly agree	Agree	3.17	5.44	5.67	4.72	5
Female	First year of university	21	yes	45	1.56	18.49	Elementary school and below	Some matches	Some matches	I can't tell	I can't tell	Some matches	I can't tell	I can't tell	I can't tell	Kinda agree	Neutral	Partially disagree	Partially disagree	Agree	Partially disagree	Neutral	Neutral	Kinda agree	Neutral	Kinda agree	Partially disagree	Kinda agree	Neutral	Agree	Neutral	Kinda agree	Partially disagree	4	4.56	4	4.28	3.38
Female	First year of university	18	no	50	1.56	20.55	Junior High School	I can't tell	Some discrepancies	Some matches	Some matches	Some matches	Some matches	I can't tell	I can't tell	Neutral	Kinda agree	Partially disagree	Disagree	Kinda agree	Agree	Strongly agree	Agree	Strongly agree	Strongly agree	Strongly agree	Agree	Strongly agree	Neutral	Agree	Kinda agree	Agree	Agree	4.17	6.33	5.67	5.5	3.38
Female	First year of university	19	yes	50.08	1.58	20.06	Elementary school and below	Some matches	Some discrepancies	Some matches	Some matches	Some discrepancies	Some matches	Some discrepancies	Some matches	Disagree	Partially disagree	Disagree	Partially disagree	Neutral	Kinda agree	Partially disagree	Neutral	Kinda agree	Kinda agree	Strongly agree	Agree	Kinda agree	Agree	Kinda agree	Neutral	Neutral	Kinda agree	3.17	5.22	4.33	4.39	3.25
Female	Fourth year of university	22	no	55	1.66	19.96	Junior college/ above	I can't tell	Some matches	Some matches	Some matches	Some matches	Some matches	Perfect match	Perfect match	Kinda agree	Neutral	Strongly agree	Kinda agree	Partially disagree	Strongly disagree	Kinda agree	Neutral	Neutral	Neutral	Neutral	Neutral	Neutral	Strongly agree	Neutral	Neutral	Neutral	Neutral	4.17	4.44	4	4.28	4.13
Female	Fourth year of university	22	no	53	1.69	18.56	Junior college/ above	I can't tell	Some discrepancies	Some matches	I can't tell	I can't tell	Some discrepancies	Some matches	I can't tell	Kinda agree	Kinda agree	Neutral	Kinda agree	Neutral	Agree	Agree	Agree	Agree	Neutral	Kinda agree	Agree	Kinda agree	Agree	Kinda agree	Agree	Neutral	Agree	4.83	5.44	5.33	5.22	3
Female	Fourth year of university	22	no	53	1.62	20.2	High school	Some matches	Some matches	Some matches	Some matches	I can't tell	I can't tell	Some matches	Some matches	Strongly agree	Strongly agree	Strongly agree	Kinda agree	Kinda agree	Strongly agree	Kinda agree	Kinda agree	Strongly agree	Neutral	Neutral	Neutral	Neutral	Kinda agree	Strongly agree	Agree	Strongly agree	Kinda agree	6.33	5	6	5.61	3.75
Female	Fourth year of university	23	no	37	1.55	15.4	High school	Some matches	Some matches	Some matches	Some matches	Some matches	Some matches	Some matches	Some matches	Kinda agree	Agree	Kinda agree	Strongly agree	Strongly agree	Strongly agree	Strongly agree	Strongly agree	Strongly agree	Strongly agree	Kinda agree	Strongly agree	Strongly agree	Strongly agree	Strongly agree	Agree	Neutral	Strongly agree	6.17	6.78	5.67	6.39	4
Male	Fourth year of university	24	yes	60	1.75	19.59	Junior college/ above	Some matches	I can't tell	Some matches	I can't tell	I can't tell	Some matches	I can't tell	Some matches	Kinda agree	Kinda agree	Neutral	Kinda agree	Neutral	Neutral	Neutral	Kinda agree	Kinda agree	Neutral	Neutral	Kinda agree	Neutral	Partially disagree	Neutral	Neutral	Neutral	Neutral	4.5	4.22	4	4.28	3.5
Female	First year of university	20	no	61	1.74	20.15	High school	I can't tell	I can't tell	I can't tell	I can't tell	I can't tell	I can't tell	I can't tell	I can't tell	Kinda agree	Partially disagree	Neutral	Partially disagree	Partially disagree	Neutral	Kinda agree	Neutral	Kinda agree	Neutral	Neutral	Neutral	Neutral	Neutral	Neutral	Neutral	Neutral	Neutral	3.67	4.22	4	4	3
Female	First year of university	21	no	55	1.65	20.2	Junior college/ above	Some discrepancies	Some discrepancies	I can't tell	Some discrepancies	Some discrepancies	I can't tell	Some discrepancies	I can't tell	Neutral	Neutral	Kinda agree	Neutral	Neutral	Neutral	Neutral	Neutral	Neutral	Neutral	Neutral	Neutral	Neutral	Neutral	Neutral	Neutral	Neutral	Neutral	4.17	4	4	4.06	2.38
Male	Fourth year of university	24	no	62	1.74	20.48	Junior college/ above	Some matches	I can't tell	I can't tell	Some matches	I can't tell	Some matches	I can't tell	Some matches	Partially disagree	Neutral	Disagree	Disagree	Kinda agree	Partially disagree	Kinda agree	Kinda agree	Neutral	Kinda agree	Neutral	Kinda agree	Neutral	Kinda agree	Neutral	Partially disagree	Neutral	Partially disagree	3.17	4.56	3.33	3.89	3.5
Female	Fourth year of university	22	no	49	1.58	19.63	High school	Some matches	Some matches	Some matches	Some matches	Some matches	Perfect match	Perfect match	Perfect match	Agree	Agree	Strongly agree	Strongly agree	Kinda agree	Strongly agree	Strongly agree	Strongly agree	Strongly agree	Agree	Strongly agree	Strongly agree	Strongly agree	Strongly agree	Strongly agree	Agree	Agree	Strongly agree	6.33	6.89	6.33	6.61	4.38
Male	Fourth year of university	22	no	90	1.77	28.73	High school	Some discrepancies	I can't tell	I can't tell	Some matches	I can't tell	I can't tell	Some matches	Some discrepancies	Partially disagree	Partially disagree	Neutral	Neutral	Kinda agree	Kinda agree	Agree	Neutral	Agree	Agree	Strongly agree	Agree	Kinda agree	Neutral	Neutral	Neutral	Neutral	Neutral	4	5.44	4	4.72	3
Female	Fourth year of university	22	no	50	1.64	18.59	No idea	I can't tell	Some matches	I can't tell	Some matches	Some matches	Some matches	I can't tell	I can't tell	Agree	Neutral	Agree	Kinda agree	Strongly agree	Strongly agree	Agree	Agree	Agree	Agree	Agree	Agree	Kinda agree	Agree	Agree	Neutral	Neutral	Kinda agree	5.83	5.89	4.33	5.61	3.5
Female	Fourth year of university	24	no	50	1.63	18.82	Junior college/ above	I can't tell	I can't tell	Some matches	Some matches	Some matches	Some matches	Some matches	Some matches	Neutral	Neutral	Kinda agree	Disagree	Kinda agree	Partially disagree	Kinda agree	Agree	Neutral	Agree	Kinda agree	Kinda agree	Kinda agree	Kinda agree	Agree	Agree	Kinda agree	Agree	3.83	5.22	5.67	4.83	3.75
Female	Fourth year of university	21	yes	60	1.58	24.03	High school	Some matches	I can't tell	I can't tell	I can't tell	I can't tell	I can't tell	I can't tell	I can't tell	Kinda agree	Neutral	Neutral	Kinda agree	Agree	Kinda agree	Neutral	Kinda agree	Agree	Agree	Kinda agree	Kinda agree	Kinda agree	Neutral	Kinda agree	Kinda agree	Kinda agree	Agree	4.83	5	5.33	5	3.13
Female	Fourth year of university	24	no	47.5	1.6	18.55	High school	I can't tell	I can't tell	I can't tell	I can't tell	I can't tell	I can't tell	I can't tell	I can't tell	Partially disagree	Neutral	Neutral	Neutral	Kinda agree	Kinda agree	Kinda agree	Kinda agree	Agree	Agree	Neutral	Kinda agree	Kinda agree	Kinda agree	Kinda agree	Neutral	Kinda agree	Kinda agree	4.17	5.11	4.67	4.72	3
